# Supplementary material for: A low-carbon electricity sector in Europe risks sustaining regional inequalities in benefits and vulnerabilities
Source: Nat Commun. 2023 Apr 18;14:2205. doi: 10.1038/s41467-023-37946-3 (PMC10111333; doi:10.1038/s41467-023-37946-3)
Supplement: Supplementary file 3 — Source Data [file 41467_2023_37946_MOESM3_ESM.xlsx]

## Sheet: Fig. 1a
Scenario	Country	Technology	Installed capacity (MW)
Frozen generation and storage capacity	AL	Battery	0
Frozen generation and storage capacity	AL	Biogas	0
Frozen generation and storage capacity	AL	Gas	0
Frozen generation and storage capacity	AL	Hydro run-of-river	431.9
Frozen generation and storage capacity	AL	Hydrogen	0
Frozen generation and storage capacity	AL	Small hydropower	385.6
Frozen generation and storage capacity	AL	Solar (open)	0
Frozen generation and storage capacity	AL	Solar (roof)	0
Frozen generation and storage capacity	AL	Waste	0
Frozen generation and storage capacity	AL	Wind (onshore)	0
Frozen generation and storage capacity	AL	Woody biomass	0
Frozen generation and storage capacity	AT	Battery	0
Frozen generation and storage capacity	AT	Biogas	102.4
Frozen generation and storage capacity	AT	Gas	2978.3
Frozen generation and storage capacity	AT	Geothermal	0
Frozen generation and storage capacity	AT	Hard coal	486.2
Frozen generation and storage capacity	AT	Hydro dams	6139.1
Frozen generation and storage capacity	AT	Hydro run-of-river	6912.8
Frozen generation and storage capacity	AT	Hydrogen	0
Frozen generation and storage capacity	AT	Oil	248
Frozen generation and storage capacity	AT	Pumped hydro	4241.3
Frozen generation and storage capacity	AT	Small hydropower	1688.2
Frozen generation and storage capacity	AT	Solar (open)	30.6
Frozen generation and storage capacity	AT	Solar (roof)	1287.7
Frozen generation and storage capacity	AT	Waste	153.6
Frozen generation and storage capacity	AT	Wind (onshore)	1968.4
Frozen generation and storage capacity	AT	Woody biomass	646.6
Frozen generation and storage capacity	BA	Battery	0
Frozen generation and storage capacity	BA	Biogas	0
Frozen generation and storage capacity	BA	Geothermal	0
Frozen generation and storage capacity	BA	Hydrogen	0
Frozen generation and storage capacity	BA	Lignite	1622.2
Frozen generation and storage capacity	BA	Small hydropower	74
Frozen generation and storage capacity	BA	Solar (open)	14.6
Frozen generation and storage capacity	BA	Solar (roof)	0
Frozen generation and storage capacity	BA	Wind (onshore)	43
Frozen generation and storage capacity	BA	Woody biomass	0
Frozen generation and storage capacity	BE	Battery	0
Frozen generation and storage capacity	BE	Biogas	154
Frozen generation and storage capacity	BE	Gas	7204.3
Frozen generation and storage capacity	BE	Hard coal	314
Frozen generation and storage capacity	BE	Hydro dams	12.7
Frozen generation and storage capacity	BE	Hydro run-of-river	49.4
Frozen generation and storage capacity	BE	Hydrogen	0
Frozen generation and storage capacity	BE	Nuclear	4030.2
Frozen generation and storage capacity	BE	Pumped hydro	1164
Frozen generation and storage capacity	BE	Small hydropower	49.4
Frozen generation and storage capacity	BE	Solar (open)	866.3
Frozen generation and storage capacity	BE	Solar (roof)	3015
Frozen generation and storage capacity	BE	Waste	331.8
Frozen generation and storage capacity	BE	Wind (offshore)	1061.3
Frozen generation and storage capacity	BE	Wind (onshore)	1455
Frozen generation and storage capacity	BE	Woody biomass	568.2
Frozen generation and storage capacity	BG	Battery	0
Frozen generation and storage capacity	BG	Biogas	34.6
Frozen generation and storage capacity	BG	Gas	605.6
Frozen generation and storage capacity	BG	Hard coal	174.6
Frozen generation and storage capacity	BG	Hydro dams	1484.5
Frozen generation and storage capacity	BG	Hydro run-of-river	462.8
Frozen generation and storage capacity	BG	Hydrogen	0
Frozen generation and storage capacity	BG	Lignite	2632.3
Frozen generation and storage capacity	BG	Nuclear	2272.5
Frozen generation and storage capacity	BG	Oil	155.7
Frozen generation and storage capacity	BG	Pumped hydro	1399
Frozen generation and storage capacity	BG	Small hydropower	154.3
Frozen generation and storage capacity	BG	Solar (open)	941.6
Frozen generation and storage capacity	BG	Solar (roof)	0
Frozen generation and storage capacity	BG	Waste	14.3
Frozen generation and storage capacity	BG	Wind (offshore)	0
Frozen generation and storage capacity	BG	Wind (onshore)	468.6
Frozen generation and storage capacity	BG	Woody biomass	208.7
Frozen generation and storage capacity	CH	Battery	0
Frozen generation and storage capacity	CH	Biogas	54.8
Frozen generation and storage capacity	CH	Gas	219
Frozen generation and storage capacity	CH	Hydro dams	9895.5
Frozen generation and storage capacity	CH	Hydro run-of-river	5487.1
Frozen generation and storage capacity	CH	Hydrogen	0
Frozen generation and storage capacity	CH	Nuclear	3595.6
Frozen generation and storage capacity	CH	Oil	12.5
Frozen generation and storage capacity	CH	Pumped hydro	3848.8
Frozen generation and storage capacity	CH	Small hydropower	1168.9
Frozen generation and storage capacity	CH	Solar (open)	711.3
Frozen generation and storage capacity	CH	Solar (roof)	861.1
Frozen generation and storage capacity	CH	Waste	348.9
Frozen generation and storage capacity	CH	Wind (onshore)	114.1
Frozen generation and storage capacity	CH	Woody biomass	57
Frozen generation and storage capacity	CZ	Battery	0
Frozen generation and storage capacity	CZ	Biogas	425.1
Frozen generation and storage capacity	CZ	Gas	1126.5
Frozen generation and storage capacity	CZ	Hard coal	778.9
Frozen generation and storage capacity	CZ	Hydro dams	689
Frozen generation and storage capacity	CZ	Hydro run-of-river	308.5
Frozen generation and storage capacity	CZ	Hydrogen	0
Frozen generation and storage capacity	CZ	Lignite	5063.2
Frozen generation and storage capacity	CZ	Nuclear	4216.8
Frozen generation and storage capacity	CZ	Oil	12.5
Frozen generation and storage capacity	CZ	Pumped hydro	1195
Frozen generation and storage capacity	CZ	Small hydropower	92.5
Frozen generation and storage capacity	CZ	Solar (open)	1726.2
Frozen generation and storage capacity	CZ	Solar (roof)	191.1
Frozen generation and storage capacity	CZ	Waste	25.4
Frozen generation and storage capacity	CZ	Wind (onshore)	254
Frozen generation and storage capacity	CZ	Woody biomass	345.7
Frozen generation and storage capacity	DE	Battery	0
Frozen generation and storage capacity	DE	Biogas	5449.3
Frozen generation and storage capacity	DE	Gas	27337.2
Frozen generation and storage capacity	DE	Geothermal	25.3
Frozen generation and storage capacity	DE	Hard coal	7695.3
Frozen generation and storage capacity	DE	Hydro dams	189.5
Frozen generation and storage capacity	DE	Hydro run-of-river	4654.6
Frozen generation and storage capacity	DE	Hydrogen	0
Frozen generation and storage capacity	DE	Lignite	15296.9
Frozen generation and storage capacity	DE	Nuclear	10584
Frozen generation and storage capacity	DE	Oil	1764
Frozen generation and storage capacity	DE	Pumped hydro	7096.4
Frozen generation and storage capacity	DE	Small hydropower	769.6
Frozen generation and storage capacity	DE	Solar (open)	10594.8
Frozen generation and storage capacity	DE	Solar (roof)	33995
Frozen generation and storage capacity	DE	Waste	1889.7
Frozen generation and storage capacity	DE	Wind (offshore)	6322.9
Frozen generation and storage capacity	DE	Wind (onshore)	40643.7
Frozen generation and storage capacity	DE	Woody biomass	1765.6
Frozen generation and storage capacity	DK	Battery	0
Frozen generation and storage capacity	DK	Biogas	125.1
Frozen generation and storage capacity	DK	Gas	560.3
Frozen generation and storage capacity	DK	Hard coal	860.6
Frozen generation and storage capacity	DK	Hydrogen	0
Frozen generation and storage capacity	DK	Oil	88.9
Frozen generation and storage capacity	DK	Solar (open)	0
Frozen generation and storage capacity	DK	Solar (roof)	1050.8
Frozen generation and storage capacity	DK	Waste	217.8
Frozen generation and storage capacity	DK	Wind (offshore)	1176.2
Frozen generation and storage capacity	DK	Wind (onshore)	2409.4
Frozen generation and storage capacity	DK	Woody biomass	703.2
Frozen generation and storage capacity	EE	Battery	0
Frozen generation and storage capacity	EE	Biogas	6.2
Frozen generation and storage capacity	EE	Gas	17.4
Frozen generation and storage capacity	EE	Hard coal	1355.1
Frozen generation and storage capacity	EE	Hydrogen	0
Frozen generation and storage capacity	EE	Oil	41.2
Frozen generation and storage capacity	EE	Solar (open)	0
Frozen generation and storage capacity	EE	Solar (roof)	37
Frozen generation and storage capacity	EE	Waste	20.3
Frozen generation and storage capacity	EE	Wind (offshore)	0
Frozen generation and storage capacity	EE	Wind (onshore)	178.5
Frozen generation and storage capacity	EE	Woody biomass	199.4
Frozen generation and storage capacity	EL	Battery	0
Frozen generation and storage capacity	EL	Biogas	49.2
Frozen generation and storage capacity	EL	Gas	4100.5
Frozen generation and storage capacity	EL	Geothermal	0
Frozen generation and storage capacity	EL	Hydro dams	2593.2
Frozen generation and storage capacity	EL	Hydro run-of-river	293.1
Frozen generation and storage capacity	EL	Hydrogen	0
Frozen generation and storage capacity	EL	Lignite	2405.3
Frozen generation and storage capacity	EL	Oil	1656.3
Frozen generation and storage capacity	EL	Pumped hydro	699
Frozen generation and storage capacity	EL	Small hydropower	21.5
Frozen generation and storage capacity	EL	Solar (open)	2079.7
Frozen generation and storage capacity	EL	Solar (roof)	468.6
Frozen generation and storage capacity	EL	Waste	40.8
Frozen generation and storage capacity	EL	Wind (offshore)	0
Frozen generation and storage capacity	EL	Wind (onshore)	2244.5
Frozen generation and storage capacity	EL	Woody biomass	2.1
Frozen generation and storage capacity	ES	Battery	0
Frozen generation and storage capacity	ES	Biogas	150.6
Frozen generation and storage capacity	ES	Gas	17424.8
Frozen generation and storage capacity	ES	Geothermal	0
Frozen generation and storage capacity	ES	Hard coal	5278
Frozen generation and storage capacity	ES	Hydro dams	8338.1
Frozen generation and storage capacity	ES	Hydro run-of-river	478.2
Frozen generation and storage capacity	ES	Hydrogen	0
Frozen generation and storage capacity	ES	Nuclear	7859.2
Frozen generation and storage capacity	ES	Oil	4995.3
Frozen generation and storage capacity	ES	Pumped hydro	8144.3
Frozen generation and storage capacity	ES	Small hydropower	107.9
Frozen generation and storage capacity	ES	Solar (open)	4385.5
Frozen generation and storage capacity	ES	Solar (roof)	574.2
Frozen generation and storage capacity	ES	Waste	253.3
Frozen generation and storage capacity	ES	Wind (offshore)	0
Frozen generation and storage capacity	ES	Wind (onshore)	17501.5
Frozen generation and storage capacity	ES	Woody biomass	688.3
Frozen generation and storage capacity	FI	Battery	0
Frozen generation and storage capacity	FI	Biogas	68.4
Frozen generation and storage capacity	FI	Gas	1259.9
Frozen generation and storage capacity	FI	Hard coal	777.7
Frozen generation and storage capacity	FI	Hydro dams	1489.9
Frozen generation and storage capacity	FI	Hydro run-of-river	1763.5
Frozen generation and storage capacity	FI	Hydrogen	0
Frozen generation and storage capacity	FI	Lignite	558.5
Frozen generation and storage capacity	FI	Nuclear	2794
Frozen generation and storage capacity	FI	Oil	79.6
Frozen generation and storage capacity	FI	Small hydropower	291.3
Frozen generation and storage capacity	FI	Solar (open)	0
Frozen generation and storage capacity	FI	Solar (roof)	105.6
Frozen generation and storage capacity	FI	Waste	168.9
Frozen generation and storage capacity	FI	Wind (offshore)	78
Frozen generation and storage capacity	FI	Wind (onshore)	1898.1
Frozen generation and storage capacity	FI	Woody biomass	1927.7
Frozen generation and storage capacity	FR	Battery	0
Frozen generation and storage capacity	FR	Biogas	378.5
Frozen generation and storage capacity	FR	Gas	11595.8
Frozen generation and storage capacity	FR	Geothermal	16.9
Frozen generation and storage capacity	FR	Hard coal	214.9
Frozen generation and storage capacity	FR	Hydro dams	8767.5
Frozen generation and storage capacity	FR	Hydro run-of-river	13204.9
Frozen generation and storage capacity	FR	Hydrogen	0
Frozen generation and storage capacity	FR	Nuclear	53890.3
Frozen generation and storage capacity	FR	Oil	795.7
Frozen generation and storage capacity	FR	Pumped hydro	5432.5
Frozen generation and storage capacity	FR	Small hydropower	46.4
Frozen generation and storage capacity	FR	Solar (open)	4138.3
Frozen generation and storage capacity	FR	Solar (roof)	4331.2
Frozen generation and storage capacity	FR	Waste	697
Frozen generation and storage capacity	FR	Wind (offshore)	0
Frozen generation and storage capacity	FR	Wind (onshore)	12272.8
Frozen generation and storage capacity	FR	Woody biomass	579.5
Frozen generation and storage capacity	HR	Battery	0
Frozen generation and storage capacity	HR	Biogas	57.7
Frozen generation and storage capacity	HR	Gas	674.4
Frozen generation and storage capacity	HR	Geothermal	0
Frozen generation and storage capacity	HR	Hard coal	193.1
Frozen generation and storage capacity	HR	Hydro dams	1322.4
Frozen generation and storage capacity	HR	Hydro run-of-river	401.1
Frozen generation and storage capacity	HR	Hydrogen	0
Frozen generation and storage capacity	HR	Oil	15.2
Frozen generation and storage capacity	HR	Pumped hydro	518.7
Frozen generation and storage capacity	HR	Small hydropower	24.6
Frozen generation and storage capacity	HR	Solar (open)	46.5
Frozen generation and storage capacity	HR	Solar (roof)	8.9
Frozen generation and storage capacity	HR	Waste	0
Frozen generation and storage capacity	HR	Wind (onshore)	513.3
Frozen generation and storage capacity	HR	Woody biomass	51
Frozen generation and storage capacity	HU	Battery	0
Frozen generation and storage capacity	HU	Biogas	54
Frozen generation and storage capacity	HU	Gas	2172.9
Frozen generation and storage capacity	HU	Geothermal	1.5
Frozen generation and storage capacity	HU	Hydro dams	28
Frozen generation and storage capacity	HU	Hydro run-of-river	15.4
Frozen generation and storage capacity	HU	Hydrogen	0
Frozen generation and storage capacity	HU	Lignite	644.6
Frozen generation and storage capacity	HU	Nuclear	2217.3
Frozen generation and storage capacity	HU	Oil	25.3
Frozen generation and storage capacity	HU	Small hydropower	10.8
Frozen generation and storage capacity	HU	Solar (open)	68.9
Frozen generation and storage capacity	HU	Solar (roof)	486.1
Frozen generation and storage capacity	HU	Waste	54.6
Frozen generation and storage capacity	HU	Wind (onshore)	196.9
Frozen generation and storage capacity	HU	Woody biomass	293.4
Frozen generation and storage capacity	IE	Battery	0
Frozen generation and storage capacity	IE	Biogas	30
Frozen generation and storage capacity	IE	Gas	4810.4
Frozen generation and storage capacity	IE	Geothermal	0
Frozen generation and storage capacity	IE	Hard coal	288.9
Frozen generation and storage capacity	IE	Hydro dams	1
Frozen generation and storage capacity	IE	Hydro run-of-river	287.2
Frozen generation and storage capacity	IE	Hydrogen	0
Frozen generation and storage capacity	IE	Lignite	281.2
Frozen generation and storage capacity	IE	Oil	46.7
Frozen generation and storage capacity	IE	Pumped hydro	342
Frozen generation and storage capacity	IE	Solar (open)	0
Frozen generation and storage capacity	IE	Solar (roof)	18.1
Frozen generation and storage capacity	IE	Waste	90
Frozen generation and storage capacity	IE	Wind (offshore)	0
Frozen generation and storage capacity	IE	Wind (onshore)	2074.8
Frozen generation and storage capacity	IE	Woody biomass	53.7
Frozen generation and storage capacity	IT	Battery	0
Frozen generation and storage capacity	IT	Biogas	1353.3
Frozen generation and storage capacity	IT	Gas	38977.9
Frozen generation and storage capacity	IT	Geothermal	774.4
Frozen generation and storage capacity	IT	Hard coal	4101.6
Frozen generation and storage capacity	IT	Hydro dams	4177.9
Frozen generation and storage capacity	IT	Hydro run-of-river	11106.9
Frozen generation and storage capacity	IT	Hydrogen	0
Frozen generation and storage capacity	IT	Oil	3722.2
Frozen generation and storage capacity	IT	Pumped hydro	7787.4
Frozen generation and storage capacity	IT	Small hydropower	493.9
Frozen generation and storage capacity	IT	Solar (open)	12182.9
Frozen generation and storage capacity	IT	Solar (roof)	4021.3
Frozen generation and storage capacity	IT	Waste	688.6
Frozen generation and storage capacity	IT	Wind (offshore)	0
Frozen generation and storage capacity	IT	Wind (onshore)	7163.6
Frozen generation and storage capacity	IT	Woody biomass	683.3
Frozen generation and storage capacity	LT	Battery	0
Frozen generation and storage capacity	LT	Biogas	22.9
Frozen generation and storage capacity	LT	Gas	99.1
Frozen generation and storage capacity	LT	Hydro dams	101
Frozen generation and storage capacity	LT	Hydrogen	0
Frozen generation and storage capacity	LT	Oil	25.9
Frozen generation and storage capacity	LT	Pumped hydro	900
Frozen generation and storage capacity	LT	Solar (open)	0
Frozen generation and storage capacity	LT	Solar (roof)	96
Frozen generation and storage capacity	LT	Waste	18.8
Frozen generation and storage capacity	LT	Wind (offshore)	0
Frozen generation and storage capacity	LT	Wind (onshore)	419.1
Frozen generation and storage capacity	LT	Woody biomass	57.8
Frozen generation and storage capacity	LU	Battery	0
Frozen generation and storage capacity	LU	Biogas	12.2
Frozen generation and storage capacity	LU	Gas	58.3
Frozen generation and storage capacity	LU	Hydrogen	0
Frozen generation and storage capacity	LU	Pumped hydro	1291
Frozen generation and storage capacity	LU	Solar (open)	0
Frozen generation and storage capacity	LU	Solar (roof)	119.2
Frozen generation and storage capacity	LU	Waste	17.7
Frozen generation and storage capacity	LU	Wind (onshore)	87.1
Frozen generation and storage capacity	LU	Woody biomass	15.5
Frozen generation and storage capacity	LV	Battery	0
Frozen generation and storage capacity	LV	Biogas	61
Frozen generation and storage capacity	LV	Gas	966.7
Frozen generation and storage capacity	LV	Hydro dams	869
Frozen generation and storage capacity	LV	Hydro run-of-river	567.7
Frozen generation and storage capacity	LV	Hydrogen	0
Frozen generation and storage capacity	LV	Solar (open)	0
Frozen generation and storage capacity	LV	Solar (roof)	0
Frozen generation and storage capacity	LV	Waste	0
Frozen generation and storage capacity	LV	Wind (offshore)	0
Frozen generation and storage capacity	LV	Wind (onshore)	37.8
Frozen generation and storage capacity	LV	Woody biomass	93
Frozen generation and storage capacity	ME	Battery	0
Frozen generation and storage capacity	ME	Biogas	0
Frozen generation and storage capacity	ME	Hydro run-of-river	401.1
Frozen generation and storage capacity	ME	Hydrogen	0
Frozen generation and storage capacity	ME	Lignite	208.7
Frozen generation and storage capacity	ME	Small hydropower	9.3
Frozen generation and storage capacity	ME	Solar (open)	0
Frozen generation and storage capacity	ME	Solar (roof)	0
Frozen generation and storage capacity	ME	Wind (onshore)	75.3
Frozen generation and storage capacity	ME	Woody biomass	0
Frozen generation and storage capacity	MK	Battery	0
Frozen generation and storage capacity	MK	Biogas	8.8
Frozen generation and storage capacity	MK	Gas	223.8
Frozen generation and storage capacity	MK	Hydro dams	533
Frozen generation and storage capacity	MK	Hydro run-of-river	138.8
Frozen generation and storage capacity	MK	Hydrogen	0
Frozen generation and storage capacity	MK	Lignite	382.5
Frozen generation and storage capacity	MK	Oil	16.3
Frozen generation and storage capacity	MK	Small hydropower	9.3
Frozen generation and storage capacity	MK	Solar (open)	15.1
Frozen generation and storage capacity	MK	Solar (roof)	0
Frozen generation and storage capacity	MK	Waste	0
Frozen generation and storage capacity	MK	Wind (onshore)	70.8
Frozen generation and storage capacity	MK	Woody biomass	0
Frozen generation and storage capacity	NL	Battery	0
Frozen generation and storage capacity	NL	Biogas	144.4
Frozen generation and storage capacity	NL	Gas	17273.3
Frozen generation and storage capacity	NL	Geothermal	0
Frozen generation and storage capacity	NL	Hard coal	4013.4
Frozen generation and storage capacity	NL	Hydrogen	0
Frozen generation and storage capacity	NL	Nuclear	495.2
Frozen generation and storage capacity	NL	Oil	446.2
Frozen generation and storage capacity	NL	Solar (open)	265
Frozen generation and storage capacity	NL	Solar (roof)	3586.8
Frozen generation and storage capacity	NL	Waste	596
Frozen generation and storage capacity	NL	Wind (offshore)	796.6
Frozen generation and storage capacity	NL	Wind (onshore)	2308.1
Frozen generation and storage capacity	NL	Woody biomass	243.9
Frozen generation and storage capacity	NO	Battery	0
Frozen generation and storage capacity	NO	Biogas	2.7
Frozen generation and storage capacity	NO	Gas	776.9
Frozen generation and storage capacity	NO	Hydro dams	31692
Frozen generation and storage capacity	NO	Hydrogen	0
Frozen generation and storage capacity	NO	Pumped hydro	1344.3
Frozen generation and storage capacity	NO	Small hydropower	10798.6
Frozen generation and storage capacity	NO	Solar (open)	0
Frozen generation and storage capacity	NO	Solar (roof)	0
Frozen generation and storage capacity	NO	Waste	48.9
Frozen generation and storage capacity	NO	Wind (offshore)	0
Frozen generation and storage capacity	NO	Wind (onshore)	1388.6
Frozen generation and storage capacity	NO	Woody biomass	2.5
Frozen generation and storage capacity	PL	Battery	0
Frozen generation and storage capacity	PL	Biogas	184.9
Frozen generation and storage capacity	PL	Gas	4340.9
Frozen generation and storage capacity	PL	Hard coal	10594.8
Frozen generation and storage capacity	PL	Hydro dams	308
Frozen generation and storage capacity	PL	Hydrogen	0
Frozen generation and storage capacity	PL	Lignite	5603.8
Frozen generation and storage capacity	PL	Nuclear	0
Frozen generation and storage capacity	PL	Oil	561
Frozen generation and storage capacity	PL	Pumped hydro	1793.2
Frozen generation and storage capacity	PL	Small hydropower	472.5
Frozen generation and storage capacity	PL	Solar (open)	0
Frozen generation and storage capacity	PL	Solar (roof)	744.7
Frozen generation and storage capacity	PL	Waste	74.9
Frozen generation and storage capacity	PL	Wind (offshore)	0
Frozen generation and storage capacity	PL	Wind (onshore)	5831.7
Frozen generation and storage capacity	PL	Woody biomass	833.9
Frozen generation and storage capacity	PT	Battery	0
Frozen generation and storage capacity	PT	Biogas	44.2
Frozen generation and storage capacity	PT	Gas	4641.3
Frozen generation and storage capacity	PT	Hard coal	1612.4
Frozen generation and storage capacity	PT	Hydro dams	2215.4
Frozen generation and storage capacity	PT	Hydro run-of-river	2931
Frozen generation and storage capacity	PT	Hydrogen	0
Frozen generation and storage capacity	PT	Oil	401.3
Frozen generation and storage capacity	PT	Pumped hydro	2931.5
Frozen generation and storage capacity	PT	Small hydropower	13.9
Frozen generation and storage capacity	PT	Solar (open)	325.8
Frozen generation and storage capacity	PT	Solar (roof)	357.5
Frozen generation and storage capacity	PT	Waste	83.3
Frozen generation and storage capacity	PT	Wind (offshore)	0
Frozen generation and storage capacity	PT	Wind (onshore)	4056.1
Frozen generation and storage capacity	PT	Woody biomass	417
Frozen generation and storage capacity	RO	Battery	0
Frozen generation and storage capacity	RO	Biogas	11.3
Frozen generation and storage capacity	RO	Gas	3160.3
Frozen generation and storage capacity	RO	Geothermal	0
Frozen generation and storage capacity	RO	Hard coal	188.1
Frozen generation and storage capacity	RO	Hydro dams	5303.4
Frozen generation and storage capacity	RO	Hydro run-of-river	2159.7
Frozen generation and storage capacity	RO	Hydrogen	0
Frozen generation and storage capacity	RO	Lignite	2068
Frozen generation and storage capacity	RO	Nuclear	1603.4
Frozen generation and storage capacity	RO	Oil	219
Frozen generation and storage capacity	RO	Small hydropower	246.9
Frozen generation and storage capacity	RO	Solar (open)	988.1
Frozen generation and storage capacity	RO	Solar (roof)	440.2
Frozen generation and storage capacity	RO	Waste	0
Frozen generation and storage capacity	RO	Wind (offshore)	0
Frozen generation and storage capacity	RO	Wind (onshore)	1961
Frozen generation and storage capacity	RO	Woody biomass	59.7
Frozen generation and storage capacity	RS	Battery	0
Frozen generation and storage capacity	RS	Biogas	16.5
Frozen generation and storage capacity	RS	Gas	179
Frozen generation and storage capacity	RS	Geothermal	0
Frozen generation and storage capacity	RS	Hydro run-of-river	2159.7
Frozen generation and storage capacity	RS	Hydrogen	0
Frozen generation and storage capacity	RS	Lignite	3357.5
Frozen generation and storage capacity	RS	Oil	18
Frozen generation and storage capacity	RS	Small hydropower	524.5
Frozen generation and storage capacity	RS	Solar (open)	9.2
Frozen generation and storage capacity	RS	Solar (roof)	0
Frozen generation and storage capacity	RS	Waste	0.7
Frozen generation and storage capacity	RS	Wind (onshore)	59.8
Frozen generation and storage capacity	RS	Woody biomass	0
Frozen generation and storage capacity	SE	Battery	0
Frozen generation and storage capacity	SE	Biogas	1.7
Frozen generation and storage capacity	SE	Gas	169.4
Frozen generation and storage capacity	SE	Hard coal	273.3
Frozen generation and storage capacity	SE	Hydro dams	11425.8
Frozen generation and storage capacity	SE	Hydro run-of-river	3702.3
Frozen generation and storage capacity	SE	Hydrogen	0
Frozen generation and storage capacity	SE	Nuclear	9660.8
Frozen generation and storage capacity	SE	Oil	131.1
Frozen generation and storage capacity	SE	Pumped hydro	426
Frozen generation and storage capacity	SE	Small hydropower	1234.1
Frozen generation and storage capacity	SE	Solar (open)	20.1
Frozen generation and storage capacity	SE	Solar (roof)	462.4
Frozen generation and storage capacity	SE	Waste	362.3
Frozen generation and storage capacity	SE	Wind (offshore)	201.8
Frozen generation and storage capacity	SE	Wind (onshore)	5794.6
Frozen generation and storage capacity	SE	Woody biomass	1519.2
Frozen generation and storage capacity	SI	Battery	0
Frozen generation and storage capacity	SI	Biogas	19.4
Frozen generation and storage capacity	SI	Gas	138.2
Frozen generation and storage capacity	SI	Geothermal	0
Frozen generation and storage capacity	SI	Hydro dams	730.8
Frozen generation and storage capacity	SI	Hydro run-of-river	987.3
Frozen generation and storage capacity	SI	Hydrogen	0
Frozen generation and storage capacity	SI	Lignite	620.7
Frozen generation and storage capacity	SI	Nuclear	814
Frozen generation and storage capacity	SI	Oil	5.9
Frozen generation and storage capacity	SI	Pumped hydro	185
Frozen generation and storage capacity	SI	Small hydropower	30.9
Frozen generation and storage capacity	SI	Solar (open)	193.4
Frozen generation and storage capacity	SI	Solar (roof)	0
Frozen generation and storage capacity	SI	Waste	2.9
Frozen generation and storage capacity	SI	Wind (onshore)	3.2
Frozen generation and storage capacity	SI	Woody biomass	0
Frozen generation and storage capacity	SK	Battery	0
Frozen generation and storage capacity	SK	Biogas	87.9
Frozen generation and storage capacity	SK	Gas	393.5
Frozen generation and storage capacity	SK	Geothermal	0
Frozen generation and storage capacity	SK	Hard coal	194.7
Frozen generation and storage capacity	SK	Hydro dams	792
Frozen generation and storage capacity	SK	Hydro run-of-river	987.3
Frozen generation and storage capacity	SK	Hydrogen	0
Frozen generation and storage capacity	SK	Lignite	208.7
Frozen generation and storage capacity	SK	Nuclear	1814
Frozen generation and storage capacity	SK	Oil	134.9
Frozen generation and storage capacity	SK	Pumped hydro	1021.3
Frozen generation and storage capacity	SK	Small hydropower	15.5
Frozen generation and storage capacity	SK	Solar (open)	455.6
Frozen generation and storage capacity	SK	Solar (roof)	0
Frozen generation and storage capacity	SK	Waste	7.1
Frozen generation and storage capacity	SK	Wind (onshore)	2.1
Frozen generation and storage capacity	SK	Woody biomass	174.5
Frozen generation and storage capacity	UK	Battery	0
Frozen generation and storage capacity	UK	Biogas	929.5
Frozen generation and storage capacity	UK	Gas	39500.3
Frozen generation and storage capacity	UK	Geothermal	0
Frozen generation and storage capacity	UK	Hard coal	2359.8
Frozen generation and storage capacity	UK	Hydro dams	463.5
Frozen generation and storage capacity	UK	Hydro run-of-river	894.7
Frozen generation and storage capacity	UK	Hydrogen	0
Frozen generation and storage capacity	UK	Nuclear	9270.5
Frozen generation and storage capacity	UK	Oil	581.2
Frozen generation and storage capacity	UK	Pumped hydro	2833
Frozen generation and storage capacity	UK	Small hydropower	185.2
Frozen generation and storage capacity	UK	Solar (open)	8185.8
Frozen generation and storage capacity	UK	Solar (roof)	3861
Frozen generation and storage capacity	UK	Waste	1145.1
Frozen generation and storage capacity	UK	Wind (offshore)	6756
Frozen generation and storage capacity	UK	Wind (onshore)	8036.2
Frozen generation and storage capacity	UK	Woody biomass	3837.3
Minimum system costs	AL	Battery	27.1
Minimum system costs	AL	Biogas	1.1
Minimum system costs	AL	Gas	357.3
Minimum system costs	AL	Hydro run-of-river	431.9
Minimum system costs	AL	Hydrogen	0.8
Minimum system costs	AL	Small hydropower	385.6
Minimum system costs	AL	Solar (open)	322.5
Minimum system costs	AL	Solar (roof)	3.3
Minimum system costs	AL	Waste	1
Minimum system costs	AL	Wind (onshore)	4.1
Minimum system costs	AL	Woody biomass	1.6
Minimum system costs	AT	Battery	19.2
Minimum system costs	AT	Biogas	102.4
Minimum system costs	AT	Gas	2976.2
Minimum system costs	AT	Geothermal	0.3
Minimum system costs	AT	Hard coal	5
Minimum system costs	AT	Hydro dams	6139.1
Minimum system costs	AT	Hydro run-of-river	7713
Minimum system costs	AT	Hydrogen	1.5
Minimum system costs	AT	Oil	0.1
Minimum system costs	AT	Pumped hydro	4241.3
Minimum system costs	AT	Small hydropower	1688.2
Minimum system costs	AT	Solar (open)	2746.9
Minimum system costs	AT	Solar (roof)	1288
Minimum system costs	AT	Waste	154.6
Minimum system costs	AT	Wind (onshore)	7137.2
Minimum system costs	AT	Woody biomass	646.7
Minimum system costs	BA	Battery	15.9
Minimum system costs	BA	Biogas	0.9
Minimum system costs	BA	Geothermal	0.5
Minimum system costs	BA	Hydrogen	0.8
Minimum system costs	BA	Lignite	1044.1
Minimum system costs	BA	Small hydropower	74
Minimum system costs	BA	Solar (open)	965.7
Minimum system costs	BA	Solar (roof)	2.7
Minimum system costs	BA	Wind (onshore)	1676.7
Minimum system costs	BA	Woody biomass	1.6
Minimum system costs	BE	Battery	446.2
Minimum system costs	BE	Biogas	158
Minimum system costs	BE	Gas	4056.4
Minimum system costs	BE	Hard coal	4.5
Minimum system costs	BE	Hydro dams	12.7
Minimum system costs	BE	Hydro run-of-river	49.4
Minimum system costs	BE	Hydrogen	2.5
Minimum system costs	BE	Nuclear	0
Minimum system costs	BE	Pumped hydro	1164
Minimum system costs	BE	Small hydropower	49.4
Minimum system costs	BE	Solar (open)	1706.7
Minimum system costs	BE	Solar (roof)	3015.3
Minimum system costs	BE	Waste	333.6
Minimum system costs	BE	Wind (offshore)	3855.6
Minimum system costs	BE	Wind (onshore)	11603.7
Minimum system costs	BE	Woody biomass	571
Minimum system costs	BG	Battery	16.6
Minimum system costs	BG	Biogas	35.6
Minimum system costs	BG	Gas	1710.3
Minimum system costs	BG	Hard coal	6.1
Minimum system costs	BG	Hydro dams	1484.5
Minimum system costs	BG	Hydro run-of-river	462.8
Minimum system costs	BG	Hydrogen	0.8
Minimum system costs	BG	Lignite	2.4
Minimum system costs	BG	Nuclear	3965.6
Minimum system costs	BG	Oil	0.5
Minimum system costs	BG	Pumped hydro	1399
Minimum system costs	BG	Small hydropower	154.3
Minimum system costs	BG	Solar (open)	3640.3
Minimum system costs	BG	Solar (roof)	6
Minimum system costs	BG	Waste	15
Minimum system costs	BG	Wind (offshore)	0.9
Minimum system costs	BG	Wind (onshore)	4071.9
Minimum system costs	BG	Woody biomass	210.2
Minimum system costs	CH	Battery	13.6
Minimum system costs	CH	Biogas	54.8
Minimum system costs	CH	Gas	115.5
Minimum system costs	CH	Hydro dams	9895.5
Minimum system costs	CH	Hydro run-of-river	5487.1
Minimum system costs	CH	Hydrogen	1.5
Minimum system costs	CH	Nuclear	1458.5
Minimum system costs	CH	Oil	0.2
Minimum system costs	CH	Pumped hydro	3848.8
Minimum system costs	CH	Small hydropower	1169
Minimum system costs	CH	Solar (open)	1626.7
Minimum system costs	CH	Solar (roof)	861.3
Minimum system costs	CH	Waste	348.9
Minimum system costs	CH	Wind (onshore)	116.8
Minimum system costs	CH	Woody biomass	57
Minimum system costs	CZ	Battery	44.1
Minimum system costs	CZ	Biogas	261
Minimum system costs	CZ	Gas	1125.1
Minimum system costs	CZ	Hard coal	32.9
Minimum system costs	CZ	Hydro dams	689
Minimum system costs	CZ	Hydro run-of-river	308.5
Minimum system costs	CZ	Hydrogen	1.6
Minimum system costs	CZ	Lignite	3351.2
Minimum system costs	CZ	Nuclear	4216.6
Minimum system costs	CZ	Oil	0.2
Minimum system costs	CZ	Pumped hydro	1195
Minimum system costs	CZ	Small hydropower	92.5
Minimum system costs	CZ	Solar (open)	2813
Minimum system costs	CZ	Solar (roof)	191.3
Minimum system costs	CZ	Waste	25.4
Minimum system costs	CZ	Wind (onshore)	4788.7
Minimum system costs	CZ	Woody biomass	345.8
Minimum system costs	DE	Battery	3697.2
Minimum system costs	DE	Biogas	3041.1
Minimum system costs	DE	Gas	26999.5
Minimum system costs	DE	Geothermal	27.2
Minimum system costs	DE	Hard coal	2349.1
Minimum system costs	DE	Hydro dams	189.5
Minimum system costs	DE	Hydro run-of-river	5228.9
Minimum system costs	DE	Hydrogen	14.6
Minimum system costs	DE	Lignite	791.2
Minimum system costs	DE	Nuclear	0
Minimum system costs	DE	Oil	2.2
Minimum system costs	DE	Pumped hydro	7096.4
Minimum system costs	DE	Small hydropower	855.5
Minimum system costs	DE	Solar (open)	24186.3
Minimum system costs	DE	Solar (roof)	33998
Minimum system costs	DE	Waste	1893
Minimum system costs	DE	Wind (offshore)	7206.2
Minimum system costs	DE	Wind (onshore)	61448.8
Minimum system costs	DE	Woody biomass	997.6
Minimum system costs	DK	Battery	552
Minimum system costs	DK	Biogas	125.6
Minimum system costs	DK	Gas	17.4
Minimum system costs	DK	Hard coal	4.9
Minimum system costs	DK	Hydrogen	1.6
Minimum system costs	DK	Oil	0.2
Minimum system costs	DK	Solar (open)	1852.1
Minimum system costs	DK	Solar (roof)	1050.9
Minimum system costs	DK	Waste	218.1
Minimum system costs	DK	Wind (offshore)	1176.6
Minimum system costs	DK	Wind (onshore)	5800.7
Minimum system costs	DK	Woody biomass	704.3
Minimum system costs	EE	Battery	135.2
Minimum system costs	EE	Biogas	6.2
Minimum system costs	EE	Gas	1.4
Minimum system costs	EE	Hard coal	1
Minimum system costs	EE	Hydrogen	0.9
Minimum system costs	EE	Oil	0.1
Minimum system costs	EE	Solar (open)	315.4
Minimum system costs	EE	Solar (roof)	37
Minimum system costs	EE	Waste	20.3
Minimum system costs	EE	Wind (offshore)	0.6
Minimum system costs	EE	Wind (onshore)	4311.6
Minimum system costs	EE	Woody biomass	199.5
Minimum system costs	EL	Battery	177.8
Minimum system costs	EL	Biogas	50.7
Minimum system costs	EL	Gas	5494.1
Minimum system costs	EL	Geothermal	0.7
Minimum system costs	EL	Hydro dams	2593.2
Minimum system costs	EL	Hydro run-of-river	293.1
Minimum system costs	EL	Hydrogen	0.8
Minimum system costs	EL	Lignite	9.1
Minimum system costs	EL	Oil	0.6
Minimum system costs	EL	Pumped hydro	699
Minimum system costs	EL	Small hydropower	21.5
Minimum system costs	EL	Solar (open)	5234.7
Minimum system costs	EL	Solar (roof)	477
Minimum system costs	EL	Waste	42
Minimum system costs	EL	Wind (offshore)	513.9
Minimum system costs	EL	Wind (onshore)	7789.2
Minimum system costs	EL	Woody biomass	5.4
Minimum system costs	ES	Battery	8018.1
Minimum system costs	ES	Biogas	151.2
Minimum system costs	ES	Gas	18.1
Minimum system costs	ES	Geothermal	0.3
Minimum system costs	ES	Hard coal	2.5
Minimum system costs	ES	Hydro dams	8338.1
Minimum system costs	ES	Hydro run-of-river	478.2
Minimum system costs	ES	Hydrogen	8.8
Minimum system costs	ES	Nuclear	7858.8
Minimum system costs	ES	Oil	1.6
Minimum system costs	ES	Pumped hydro	8144.3
Minimum system costs	ES	Small hydropower	107.9
Minimum system costs	ES	Solar (open)	43781.5
Minimum system costs	ES	Solar (roof)	575.2
Minimum system costs	ES	Waste	253.4
Minimum system costs	ES	Wind (offshore)	1359.1
Minimum system costs	ES	Wind (onshore)	31864
Minimum system costs	ES	Woody biomass	692.4
Minimum system costs	FI	Battery	48.7
Minimum system costs	FI	Biogas	68.4
Minimum system costs	FI	Gas	5.8
Minimum system costs	FI	Hard coal	2.9
Minimum system costs	FI	Hydro dams	1489.9
Minimum system costs	FI	Hydro run-of-river	2553
Minimum system costs	FI	Hydrogen	2.4
Minimum system costs	FI	Lignite	3.4
Minimum system costs	FI	Nuclear	4513.8
Minimum system costs	FI	Oil	0.6
Minimum system costs	FI	Small hydropower	291.6
Minimum system costs	FI	Solar (open)	379.1
Minimum system costs	FI	Solar (roof)	107.7
Minimum system costs	FI	Waste	168.7
Minimum system costs	FI	Wind (offshore)	78.7
Minimum system costs	FI	Wind (onshore)	8188.7
Minimum system costs	FI	Woody biomass	1928
Minimum system costs	FR	Battery	235.4
Minimum system costs	FR	Biogas	378.7
Minimum system costs	FR	Gas	12.4
Minimum system costs	FR	Geothermal	17.2
Minimum system costs	FR	Hard coal	4.1
Minimum system costs	FR	Hydro dams	8767.5
Minimum system costs	FR	Hydro run-of-river	13389.2
Minimum system costs	FR	Hydrogen	15
Minimum system costs	FR	Nuclear	55538.8
Minimum system costs	FR	Oil	0.9
Minimum system costs	FR	Pumped hydro	5432.5
Minimum system costs	FR	Small hydropower	46.4
Minimum system costs	FR	Solar (open)	15163.2
Minimum system costs	FR	Solar (roof)	4331.7
Minimum system costs	FR	Waste	698.2
Minimum system costs	FR	Wind (offshore)	2926.7
Minimum system costs	FR	Wind (onshore)	24632.1
Minimum system costs	FR	Woody biomass	586.8
Minimum system costs	HR	Battery	13.6
Minimum system costs	HR	Biogas	58
Minimum system costs	HR	Gas	673.8
Minimum system costs	HR	Geothermal	0.5
Minimum system costs	HR	Hard coal	2.3
Minimum system costs	HR	Hydro dams	1322.4
Minimum system costs	HR	Hydro run-of-river	401.1
Minimum system costs	HR	Hydrogen	0.8
Minimum system costs	HR	Oil	0.3
Minimum system costs	HR	Pumped hydro	518.7
Minimum system costs	HR	Small hydropower	24.6
Minimum system costs	HR	Solar (open)	1667.4
Minimum system costs	HR	Solar (roof)	9
Minimum system costs	HR	Waste	0.4
Minimum system costs	HR	Wind (onshore)	4714.2
Minimum system costs	HR	Woody biomass	51.7
Minimum system costs	HU	Battery	17.2
Minimum system costs	HU	Biogas	57.4
Minimum system costs	HU	Gas	2172.2
Minimum system costs	HU	Geothermal	4.5
Minimum system costs	HU	Hydro dams	28
Minimum system costs	HU	Hydro run-of-river	15.4
Minimum system costs	HU	Hydrogen	0.8
Minimum system costs	HU	Lignite	6.9
Minimum system costs	HU	Nuclear	2217.2
Minimum system costs	HU	Oil	0.3
Minimum system costs	HU	Small hydropower	10.8
Minimum system costs	HU	Solar (open)	2821.8
Minimum system costs	HU	Solar (roof)	486.4
Minimum system costs	HU	Waste	56.6
Minimum system costs	HU	Wind (onshore)	2452.7
Minimum system costs	HU	Woody biomass	296.7
Minimum system costs	IE	Battery	8.7
Minimum system costs	IE	Biogas	30.3
Minimum system costs	IE	Gas	4430.3
Minimum system costs	IE	Geothermal	0.1
Minimum system costs	IE	Hard coal	2.2
Minimum system costs	IE	Hydro dams	1
Minimum system costs	IE	Hydro run-of-river	287.2
Minimum system costs	IE	Hydrogen	2.7
Minimum system costs	IE	Lignite	4
Minimum system costs	IE	Oil	0.2
Minimum system costs	IE	Pumped hydro	342
Minimum system costs	IE	Solar (open)	1542
Minimum system costs	IE	Solar (roof)	19.4
Minimum system costs	IE	Waste	90.5
Minimum system costs	IE	Wind (offshore)	1914.2
Minimum system costs	IE	Wind (onshore)	2814.5
Minimum system costs	IE	Woody biomass	54.3
Minimum system costs	IT	Battery	2656.2
Minimum system costs	IT	Biogas	1353.9
Minimum system costs	IT	Gas	30732.4
Minimum system costs	IT	Geothermal	774.9
Minimum system costs	IT	Hard coal	133.9
Minimum system costs	IT	Hydro dams	4177.9
Minimum system costs	IT	Hydro run-of-river	11106.9
Minimum system costs	IT	Hydrogen	11.3
Minimum system costs	IT	Oil	1
Minimum system costs	IT	Pumped hydro	7787.4
Minimum system costs	IT	Small hydropower	493.9
Minimum system costs	IT	Solar (open)	20228.2
Minimum system costs	IT	Solar (roof)	4025.7
Minimum system costs	IT	Waste	689.5
Minimum system costs	IT	Wind (offshore)	17.7
Minimum system costs	IT	Wind (onshore)	16410.7
Minimum system costs	IT	Woody biomass	685.2
Minimum system costs	LT	Battery	9.6
Minimum system costs	LT	Biogas	22.9
Minimum system costs	LT	Gas	10.4
Minimum system costs	LT	Hydro dams	101
Minimum system costs	LT	Hydrogen	0.8
Minimum system costs	LT	Oil	0.2
Minimum system costs	LT	Pumped hydro	900
Minimum system costs	LT	Solar (open)	489.8
Minimum system costs	LT	Solar (roof)	96
Minimum system costs	LT	Waste	18.8
Minimum system costs	LT	Wind (offshore)	0.4
Minimum system costs	LT	Wind (onshore)	4493.3
Minimum system costs	LT	Woody biomass	57.8
Minimum system costs	LU	Battery	12.8
Minimum system costs	LU	Biogas	12.2
Minimum system costs	LU	Gas	58
Minimum system costs	LU	Hydrogen	0.8
Minimum system costs	LU	Pumped hydro	1291
Minimum system costs	LU	Solar (open)	223.9
Minimum system costs	LU	Solar (roof)	119.2
Minimum system costs	LU	Waste	17.7
Minimum system costs	LU	Wind (onshore)	387.3
Minimum system costs	LU	Woody biomass	15.5
Minimum system costs	LV	Battery	10.8
Minimum system costs	LV	Biogas	61.1
Minimum system costs	LV	Gas	2.2
Minimum system costs	LV	Hydro dams	869
Minimum system costs	LV	Hydro run-of-river	567.7
Minimum system costs	LV	Hydrogen	0.8
Minimum system costs	LV	Solar (open)	427.4
Minimum system costs	LV	Solar (roof)	0.6
Minimum system costs	LV	Waste	0.2
Minimum system costs	LV	Wind (offshore)	0.8
Minimum system costs	LV	Wind (onshore)	2658.8
Minimum system costs	LV	Woody biomass	93
Minimum system costs	ME	Battery	16.1
Minimum system costs	ME	Biogas	0.3
Minimum system costs	ME	Hydro run-of-river	401.1
Minimum system costs	ME	Hydrogen	0.8
Minimum system costs	ME	Lignite	208.7
Minimum system costs	ME	Small hydropower	9.3
Minimum system costs	ME	Solar (open)	151.8
Minimum system costs	ME	Solar (roof)	1.1
Minimum system costs	ME	Wind (onshore)	75.4
Minimum system costs	ME	Woody biomass	0.8
Minimum system costs	MK	Battery	14.2
Minimum system costs	MK	Biogas	8.8
Minimum system costs	MK	Gas	223.8
Minimum system costs	MK	Hydro dams	533
Minimum system costs	MK	Hydro run-of-river	138.8
Minimum system costs	MK	Hydrogen	0.8
Minimum system costs	MK	Lignite	3.2
Minimum system costs	MK	Oil	0.2
Minimum system costs	MK	Small hydropower	9.3
Minimum system costs	MK	Solar (open)	968.4
Minimum system costs	MK	Solar (roof)	1
Minimum system costs	MK	Waste	0.3
Minimum system costs	MK	Wind (onshore)	70.8
Minimum system costs	MK	Woody biomass	0.6
Minimum system costs	NL	Battery	1846.4
Minimum system costs	NL	Biogas	148.1
Minimum system costs	NL	Gas	13111.9
Minimum system costs	NL	Geothermal	1.7
Minimum system costs	NL	Hard coal	8.7
Minimum system costs	NL	Hydrogen	3.4
Minimum system costs	NL	Nuclear	495.2
Minimum system costs	NL	Oil	0.1
Minimum system costs	NL	Solar (open)	1685.8
Minimum system costs	NL	Solar (roof)	3587
Minimum system costs	NL	Waste	596.1
Minimum system costs	NL	Wind (offshore)	6535.8
Minimum system costs	NL	Wind (onshore)	11179.3
Minimum system costs	NL	Woody biomass	246.3
Minimum system costs	NO	Battery	31.1
Minimum system costs	NO	Biogas	3.2
Minimum system costs	NO	Gas	1.1
Minimum system costs	NO	Hydro dams	31692
Minimum system costs	NO	Hydrogen	3.1
Minimum system costs	NO	Pumped hydro	1344.3
Minimum system costs	NO	Small hydropower	10798.6
Minimum system costs	NO	Solar (open)	1053.6
Minimum system costs	NO	Solar (roof)	3.1
Minimum system costs	NO	Waste	49.7
Minimum system costs	NO	Wind (offshore)	8.7
Minimum system costs	NO	Wind (onshore)	2571.6
Minimum system costs	NO	Woody biomass	3.6
Minimum system costs	PL	Battery	181.2
Minimum system costs	PL	Biogas	185.1
Minimum system costs	PL	Gas	11350.1
Minimum system costs	PL	Hard coal	3082.9
Minimum system costs	PL	Hydro dams	308
Minimum system costs	PL	Hydrogen	4.9
Minimum system costs	PL	Lignite	173.2
Minimum system costs	PL	Nuclear	4819.8
Minimum system costs	PL	Oil	0.1
Minimum system costs	PL	Pumped hydro	1793.2
Minimum system costs	PL	Small hydropower	608.8
Minimum system costs	PL	Solar (open)	4852.2
Minimum system costs	PL	Solar (roof)	745.1
Minimum system costs	PL	Waste	80.3
Minimum system costs	PL	Wind (offshore)	3289.4
Minimum system costs	PL	Wind (onshore)	15566.4
Minimum system costs	PL	Woody biomass	834.1
Minimum system costs	PT	Battery	573.9
Minimum system costs	PT	Biogas	45.1
Minimum system costs	PT	Gas	4.4
Minimum system costs	PT	Hard coal	1.6
Minimum system costs	PT	Hydro dams	2215.4
Minimum system costs	PT	Hydro run-of-river	2931
Minimum system costs	PT	Hydrogen	1.6
Minimum system costs	PT	Oil	0.3
Minimum system costs	PT	Pumped hydro	2931.5
Minimum system costs	PT	Small hydropower	13.9
Minimum system costs	PT	Solar (open)	6826.5
Minimum system costs	PT	Solar (roof)	358.7
Minimum system costs	PT	Waste	83.7
Minimum system costs	PT	Wind (offshore)	19.2
Minimum system costs	PT	Wind (onshore)	10592.8
Minimum system costs	PT	Woody biomass	417.8
Minimum system costs	RO	Battery	29
Minimum system costs	RO	Biogas	13.5
Minimum system costs	RO	Gas	3137.9
Minimum system costs	RO	Geothermal	0.3
Minimum system costs	RO	Hard coal	4
Minimum system costs	RO	Hydro dams	5303.4
Minimum system costs	RO	Hydro run-of-river	2159.8
Minimum system costs	RO	Hydrogen	1.5
Minimum system costs	RO	Lignite	6.7
Minimum system costs	RO	Nuclear	2329.5
Minimum system costs	RO	Oil	0.1
Minimum system costs	RO	Small hydropower	246.9
Minimum system costs	RO	Solar (open)	1782.2
Minimum system costs	RO	Solar (roof)	443.3
Minimum system costs	RO	Waste	2.5
Minimum system costs	RO	Wind (offshore)	0.5
Minimum system costs	RO	Wind (onshore)	5824.7
Minimum system costs	RO	Woody biomass	63
Minimum system costs	RS	Battery	14.8
Minimum system costs	RS	Biogas	17.2
Minimum system costs	RS	Gas	178.7
Minimum system costs	RS	Geothermal	0.8
Minimum system costs	RS	Hydro run-of-river	2159.7
Minimum system costs	RS	Hydrogen	0.8
Minimum system costs	RS	Lignite	2261.5
Minimum system costs	RS	Oil	0.2
Minimum system costs	RS	Small hydropower	524.5
Minimum system costs	RS	Solar (open)	1541.6
Minimum system costs	RS	Solar (roof)	3.9
Minimum system costs	RS	Waste	2.2
Minimum system costs	RS	Wind (onshore)	4148.8
Minimum system costs	RS	Woody biomass	2.6
Minimum system costs	SE	Battery	8.7
Minimum system costs	SE	Biogas	3.1
Minimum system costs	SE	Gas	1.3
Minimum system costs	SE	Hard coal	0.5
Minimum system costs	SE	Hydro dams	11425.8
Minimum system costs	SE	Hydro run-of-river	4869.4
Minimum system costs	SE	Hydrogen	2.8
Minimum system costs	SE	Nuclear	9660.2
Minimum system costs	SE	Oil	0.4
Minimum system costs	SE	Pumped hydro	426
Minimum system costs	SE	Small hydropower	1234.4
Minimum system costs	SE	Solar (open)	2862.1
Minimum system costs	SE	Solar (roof)	464.5
Minimum system costs	SE	Waste	363.9
Minimum system costs	SE	Wind (offshore)	203
Minimum system costs	SE	Wind (onshore)	11846.4
Minimum system costs	SE	Woody biomass	1521.4
Minimum system costs	SI	Battery	10.4
Minimum system costs	SI	Biogas	19.4
Minimum system costs	SI	Gas	138
Minimum system costs	SI	Geothermal	0.2
Minimum system costs	SI	Hydro dams	730.8
Minimum system costs	SI	Hydro run-of-river	987.3
Minimum system costs	SI	Hydrogen	0.7
Minimum system costs	SI	Lignite	25.2
Minimum system costs	SI	Nuclear	814
Minimum system costs	SI	Oil	0.1
Minimum system costs	SI	Pumped hydro	185
Minimum system costs	SI	Small hydropower	30.9
Minimum system costs	SI	Solar (open)	510.1
Minimum system costs	SI	Solar (roof)	1.8
Minimum system costs	SI	Waste	2.9
Minimum system costs	SI	Wind (onshore)	605.6
Minimum system costs	SI	Woody biomass	1.5
Minimum system costs	SK	Battery	17.7
Minimum system costs	SK	Biogas	88.8
Minimum system costs	SK	Gas	393.2
Minimum system costs	SK	Geothermal	0.9
Minimum system costs	SK	Hard coal	3.6
Minimum system costs	SK	Hydro dams	792
Minimum system costs	SK	Hydro run-of-river	1181.2
Minimum system costs	SK	Hydrogen	0.8
Minimum system costs	SK	Lignite	9.9
Minimum system costs	SK	Nuclear	2755.9
Minimum system costs	SK	Oil	0.2
Minimum system costs	SK	Pumped hydro	1021.3
Minimum system costs	SK	Small hydropower	15.5
Minimum system costs	SK	Solar (open)	554.8
Minimum system costs	SK	Solar (roof)	3.2
Minimum system costs	SK	Waste	7.7
Minimum system costs	SK	Wind (onshore)	1129.1
Minimum system costs	SK	Woody biomass	175.6
Minimum system costs	UK	Battery	8224.7
Minimum system costs	UK	Biogas	929.7
Minimum system costs	UK	Gas	9652.3
Minimum system costs	UK	Geothermal	0.1
Minimum system costs	UK	Hard coal	7.1
Minimum system costs	UK	Hydro dams	463.5
Minimum system costs	UK	Hydro run-of-river	894.7
Minimum system costs	UK	Hydrogen	15.3
Minimum system costs	UK	Nuclear	11743.5
Minimum system costs	UK	Oil	1.9
Minimum system costs	UK	Pumped hydro	2833
Minimum system costs	UK	Small hydropower	185.2
Minimum system costs	UK	Solar (open)	15350.7
Minimum system costs	UK	Solar (roof)	3867.8
Minimum system costs	UK	Waste	1148.7
Minimum system costs	UK	Wind (offshore)	18059.1
Minimum system costs	UK	Wind (onshore)	18255.6
Minimum system costs	UK	Woody biomass	3840

## Sheet: Fig. 1b
Scenario	Technology	Installed capacity (GW)
Frozen generation and storage capacity	Wind (onshore)	121.532
Frozen generation and storage capacity	Wind (offshore)	16.3928
Frozen generation and storage capacity	Solar (roof)	60.1195
Frozen generation and storage capacity	Solar (open)	48.2453
Frozen generation and storage capacity	Geothermal	0.8181
Frozen generation and storage capacity	Biogas	10.0406
Frozen generation and storage capacity	Woody biomass	16.0277
Frozen generation and storage capacity	Waste	7.3527
Frozen generation and storage capacity	Hydro dams	99.5622
Frozen generation and storage capacity	Hydro run-of-river	60.787
Frozen generation and storage capacity	Small hydropower	18.9196
Frozen generation and storage capacity	Nuclear	115.118
Frozen generation and storage capacity	Gas	192.986
Frozen generation and storage capacity	Oil	16.1999
Frozen generation and storage capacity	Hard coal	41.7554
Frozen generation and storage capacity	Lignite	40.9541
Frozen generation and storage capacity	Pumped hydro	54.5937
Frozen generation and storage capacity	Battery	0
Frozen generation and storage capacity	Hydrogen	0
Minimum system costs	Wind (onshore)	289.232
Minimum system costs	Wind (offshore)	47.167
Minimum system costs	Solar (roof)	60.1825
Minimum system costs	Solar (open)	170.274
Minimum system costs	Geothermal	0.83042
Minimum system costs	Biogas	7.49407
Minimum system costs	Woody biomass	15.3097
Minimum system costs	Waste	7.38383
Minimum system costs	Hydro dams	99.5622
Minimum system costs	Hydro run-of-river	64.4966
Minimum system costs	Small hydropower	19.1425
Minimum system costs	Nuclear	112.387
Minimum system costs	Gas	119.162
Minimum system costs	Oil	0.0127333
Minimum system costs	Hard coal	5.65975
Minimum system costs	Lignite	7.90077
Minimum system costs	Pumped hydro	54.5937
Minimum system costs	Battery	27.1442
Minimum system costs	Hydrogen	0.107849
MGA 1	Wind (onshore)	359.649
MGA 1	Wind (offshore)	110.741
MGA 1	Solar (roof)	241.393
MGA 1	Solar (open)	159.048
MGA 1	Geothermal	1.2432
MGA 1	Biogas	11.4606
MGA 1	Woody biomass	19.6194
MGA 1	Waste	9.24497
MGA 1	Hydro dams	99.5622
MGA 1	Hydro run-of-river	65.7548
MGA 1	Small hydropower	19.38
MGA 1	Nuclear	88.3297
MGA 1	Gas	66.6686
MGA 1	Oil	0.140931
MGA 1	Hard coal	10.9276
MGA 1	Lignite	18.09
MGA 1	Pumped hydro	54.5937
MGA 1	Battery	63.4383
MGA 1	Hydrogen	8.52693
MGA 2	Wind (onshore)	391.644
MGA 2	Wind (offshore)	82.5796
MGA 2	Solar (roof)	149.638
MGA 2	Solar (open)	99.4954
MGA 2	Geothermal	1.59428
MGA 2	Biogas	13.5046
MGA 2	Woody biomass	21.0372
MGA 2	Waste	8.95437
MGA 2	Hydro dams	99.5622
MGA 2	Hydro run-of-river	67.5663
MGA 2	Small hydropower	19.8919
MGA 2	Nuclear	98.7583
MGA 2	Gas	47.3498
MGA 2	Oil	4.04007
MGA 2	Hard coal	9.49191
MGA 2	Lignite	27.1428
MGA 2	Pumped hydro	54.5937
MGA 2	Battery	36.7542
MGA 2	Hydrogen	37.6263
MGA 3	Wind (onshore)	381.014
MGA 3	Wind (offshore)	96.0137
MGA 3	Solar (roof)	208.14
MGA 3	Solar (open)	85.8158
MGA 3	Geothermal	0.927558
MGA 3	Biogas	11.0035
MGA 3	Woody biomass	18.4697
MGA 3	Waste	7.93354
MGA 3	Hydro dams	99.5622
MGA 3	Hydro run-of-river	65.3488
MGA 3	Small hydropower	19.105
MGA 3	Nuclear	98.4203
MGA 3	Gas	87.3135
MGA 3	Oil	0.040294
MGA 3	Hard coal	2.12246
MGA 3	Lignite	22.0691
MGA 3	Pumped hydro	54.5937
MGA 3	Battery	47.1919
MGA 3	Hydrogen	3.62322
MGA 4	Wind (onshore)	282.998
MGA 4	Wind (offshore)	77.385
MGA 4	Solar (roof)	168.378
MGA 4	Solar (open)	122.911
MGA 4	Geothermal	0.827374
MGA 4	Biogas	7.4833
MGA 4	Woody biomass	15.5533
MGA 4	Waste	7.37284
MGA 4	Hydro dams	99.5622
MGA 4	Hydro run-of-river	63.4159
MGA 4	Small hydropower	19.009
MGA 4	Nuclear	108.554
MGA 4	Gas	102.413
MGA 4	Oil	0.00419872
MGA 4	Hard coal	4.00206
MGA 4	Lignite	8.34431
MGA 4	Pumped hydro	54.5937
MGA 4	Battery	45.672
MGA 4	Hydrogen	0.281093
MGA 5	Wind (onshore)	425.311
MGA 5	Wind (offshore)	96.7459
MGA 5	Solar (roof)	211.316
MGA 5	Solar (open)	151.875
MGA 5	Geothermal	3.01587
MGA 5	Biogas	22.0747
MGA 5	Woody biomass	19.3513
MGA 5	Waste	8.18926
MGA 5	Hydro dams	99.5622
MGA 5	Hydro run-of-river	65.7073
MGA 5	Small hydropower	19.2245
MGA 5	Nuclear	102.283
MGA 5	Gas	24.069
MGA 5	Oil	0.0369997
MGA 5	Hard coal	0.183011
MGA 5	Lignite	0.0362
MGA 5	Pumped hydro	54.5937
MGA 5	Battery	72.6042
MGA 5	Hydrogen	43.527
MGA 6	Wind (onshore)	399.387
MGA 6	Wind (offshore)	111.39
MGA 6	Solar (roof)	305.176
MGA 6	Solar (open)	144.54
MGA 6	Geothermal	2.61075
MGA 6	Biogas	13.363
MGA 6	Woody biomass	18.8846
MGA 6	Waste	8.33627
MGA 6	Hydro dams	99.5622
MGA 6	Hydro run-of-river	66.3643
MGA 6	Small hydropower	19.0646
MGA 6	Nuclear	89.1018
MGA 6	Gas	58.4368
MGA 6	Oil	0.0364262
MGA 6	Hard coal	0.0712346
MGA 6	Lignite	0.0313226
MGA 6	Pumped hydro	54.5937
MGA 6	Battery	95.3412
MGA 6	Hydrogen	16.9027
MGA 7	Wind (onshore)	375.929
MGA 7	Wind (offshore)	79.6748
MGA 7	Solar (roof)	251.463
MGA 7	Solar (open)	140.327
MGA 7	Geothermal	0.856312
MGA 7	Biogas	12.6886
MGA 7	Woody biomass	20.3863
MGA 7	Waste	8.77372
MGA 7	Hydro dams	99.5622
MGA 7	Hydro run-of-river	66.137
MGA 7	Small hydropower	19.2505
MGA 7	Nuclear	111.229
MGA 7	Gas	46.9591
MGA 7	Oil	0.00360754
MGA 7	Hard coal	3.12484
MGA 7	Lignite	15.8534
MGA 7	Pumped hydro	54.5937
MGA 7	Battery	72.5557
MGA 7	Hydrogen	7.50684
MGA 8	Wind (onshore)	399.626
MGA 8	Wind (offshore)	138.896
MGA 8	Solar (roof)	324.087
MGA 8	Solar (open)	129.371
MGA 8	Geothermal	1.48438
MGA 8	Biogas	14.272
MGA 8	Woody biomass	19.0148
MGA 8	Waste	7.98193
MGA 8	Hydro dams	99.5622
MGA 8	Hydro run-of-river	64.1424
MGA 8	Small hydropower	19.833
MGA 8	Nuclear	93.057
MGA 8	Gas	41.6514
MGA 8	Oil	0.0395262
MGA 8	Hard coal	0.0841945
MGA 8	Lignite	0.0346762
MGA 8	Pumped hydro	54.5937
MGA 8	Battery	92.2966
MGA 8	Hydrogen	25.2608
MGA 9	Wind (onshore)	317.296
MGA 9	Wind (offshore)	56.1569
MGA 9	Solar (roof)	118.394
MGA 9	Solar (open)	158.132
MGA 9	Geothermal	0.81918
MGA 9	Biogas	7.47015
MGA 9	Woody biomass	15.2625
MGA 9	Waste	7.35459
MGA 9	Hydro dams	99.5622
MGA 9	Hydro run-of-river	64.3891
MGA 9	Small hydropower	19.1423
MGA 9	Nuclear	112.393
MGA 9	Gas	94.7747
MGA 9	Oil	0.000663462
MGA 9	Hard coal	21.4705
MGA 9	Lignite	1.93866
MGA 9	Pumped hydro	54.5937
MGA 9	Battery	42.1946
MGA 9	Hydrogen	0.00561099
MGA 10	Wind (onshore)	318.116
MGA 10	Wind (offshore)	151.694
MGA 10	Solar (roof)	311.248
MGA 10	Solar (open)	121.656
MGA 10	Geothermal	3.57008
MGA 10	Biogas	11.8103
MGA 10	Woody biomass	22.6859
MGA 10	Waste	9.46087
MGA 10	Hydro dams	99.5622
MGA 10	Hydro run-of-river	63.8483
MGA 10	Small hydropower	19.164
MGA 10	Nuclear	87.9866
MGA 10	Gas	91.7878
MGA 10	Oil	1.63665
MGA 10	Hard coal	16.6155
MGA 10	Lignite	0.132762
MGA 10	Pumped hydro	54.5937
MGA 10	Battery	53.407
MGA 10	Hydrogen	9.76141
MGA 11	Wind (onshore)	377.848
MGA 11	Wind (offshore)	60.6542
MGA 11	Solar (roof)	255.514
MGA 11	Solar (open)	101.112
MGA 11	Geothermal	1.49038
MGA 11	Biogas	13.766
MGA 11	Woody biomass	21.8947
MGA 11	Waste	8.0712
MGA 11	Hydro dams	99.5622
MGA 11	Hydro run-of-river	65.8034
MGA 11	Small hydropower	18.9239
MGA 11	Nuclear	93.5669
MGA 11	Gas	94.3806
MGA 11	Oil	0.0314711
MGA 11	Hard coal	2.53045
MGA 11	Lignite	1.81354
MGA 11	Pumped hydro	54.5937
MGA 11	Battery	60.0468
MGA 11	Hydrogen	0.558148
MGA 12	Wind (onshore)	408.779
MGA 12	Wind (offshore)	62.4431
MGA 12	Solar (roof)	145.394
MGA 12	Solar (open)	97.1766
MGA 12	Geothermal	2.93505
MGA 12	Biogas	11.4781
MGA 12	Woody biomass	19.6525
MGA 12	Waste	8.03195
MGA 12	Hydro dams	99.5622
MGA 12	Hydro run-of-river	65.2008
MGA 12	Small hydropower	19.2705
MGA 12	Nuclear	112.388
MGA 12	Gas	82.724
MGA 12	Oil	0.0182026
MGA 12	Hard coal	0.097499
MGA 12	Lignite	0.0400454
MGA 12	Pumped hydro	54.5937
MGA 12	Battery	62.2777
MGA 12	Hydrogen	0.962356
MGA 13	Wind (onshore)	315.483
MGA 13	Wind (offshore)	124.534
MGA 13	Solar (roof)	142.199
MGA 13	Solar (open)	177.595
MGA 13	Geothermal	2.24292
MGA 13	Biogas	18.2259
MGA 13	Woody biomass	22.4247
MGA 13	Waste	9.96674
MGA 13	Hydro dams	99.5622
MGA 13	Hydro run-of-river	65.2872
MGA 13	Small hydropower	20.1356
MGA 13	Nuclear	109.245
MGA 13	Gas	24.1987
MGA 13	Oil	0.0212592
MGA 13	Hard coal	0.0466889
MGA 13	Lignite	0.0152067
MGA 13	Pumped hydro	54.5937
MGA 13	Battery	75.3362
MGA 13	Hydrogen	43.1485
MGA 14	Wind (onshore)	374.723
MGA 14	Wind (offshore)	113.125
MGA 14	Solar (roof)	204
MGA 14	Solar (open)	136.204
MGA 14	Geothermal	2.11205
MGA 14	Biogas	16.9235
MGA 14	Woody biomass	21.3215
MGA 14	Waste	9.48962
MGA 14	Hydro dams	99.5622
MGA 14	Hydro run-of-river	65.5044
MGA 14	Small hydropower	20.1072
MGA 14	Nuclear	88.7168
MGA 14	Gas	98.0432
MGA 14	Oil	3.23562
MGA 14	Hard coal	0.598678
MGA 14	Lignite	0.0401861
MGA 14	Pumped hydro	54.5937
MGA 14	Battery	36.9875
MGA 14	Hydrogen	18.1552
MGA 15	Wind (onshore)	280.193
MGA 15	Wind (offshore)	56.7978
MGA 15	Solar (roof)	60.8385
MGA 15	Solar (open)	171.487
MGA 15	Geothermal	0.819413
MGA 15	Biogas	7.47049
MGA 15	Woody biomass	15.2627
MGA 15	Waste	7.35603
MGA 15	Hydro dams	99.5622
MGA 15	Hydro run-of-river	64.3169
MGA 15	Small hydropower	19.1399
MGA 15	Nuclear	112.393
MGA 15	Gas	118.483
MGA 15	Oil	0.000940991
MGA 15	Hard coal	3.85892
MGA 15	Lignite	8.70504
MGA 15	Pumped hydro	54.5937
MGA 15	Battery	27.8218
MGA 15	Hydrogen	0.00668743
MGA 16	Wind (onshore)	334.164
MGA 16	Wind (offshore)	51.7071
MGA 16	Solar (roof)	64.8396
MGA 16	Solar (open)	173.628
MGA 16	Geothermal	0.820334
MGA 16	Biogas	7.47304
MGA 16	Woody biomass	16.2087
MGA 16	Waste	7.35621
MGA 16	Hydro dams	99.5622
MGA 16	Hydro run-of-river	64.656
MGA 16	Small hydropower	19.2752
MGA 16	Nuclear	112.393
MGA 16	Gas	109.41
MGA 16	Oil	0.000734629
MGA 16	Hard coal	0.00575105
MGA 16	Lignite	0.002738
MGA 16	Pumped hydro	54.5937
MGA 16	Battery	44.4967
MGA 16	Hydrogen	0.26171
MGA 17	Wind (onshore)	381.527
MGA 17	Wind (offshore)	61.1324
MGA 17	Solar (roof)	178.753
MGA 17	Solar (open)	118.176
MGA 17	Geothermal	0.866184
MGA 17	Biogas	10.981
MGA 17	Woody biomass	19.5471
MGA 17	Waste	7.39397
MGA 17	Hydro dams	99.5622
MGA 17	Hydro run-of-river	64.4565
MGA 17	Small hydropower	19.1399
MGA 17	Nuclear	109.12
MGA 17	Gas	76.131
MGA 17	Oil	0.00715302
MGA 17	Hard coal	4.70418
MGA 17	Lignite	0.0286103
MGA 17	Pumped hydro	54.5937
MGA 17	Battery	69.5799
MGA 17	Hydrogen	0.193406
MGA 18	Wind (onshore)	524.863
MGA 18	Wind (offshore)	83.8564
MGA 18	Solar (roof)	229.458
MGA 18	Solar (open)	116.933
MGA 18	Geothermal	1.05026
MGA 18	Biogas	12.5815
MGA 18	Woody biomass	23.9138
MGA 18	Waste	7.68037
MGA 18	Hydro dams	99.5622
MGA 18	Hydro run-of-river	63.2651
MGA 18	Small hydropower	19.0095
MGA 18	Nuclear	94.9539
MGA 18	Gas	56.908
MGA 18	Oil	0.0318632
MGA 18	Hard coal	0.118528
MGA 18	Lignite	0.0474913
MGA 18	Pumped hydro	54.5937
MGA 18	Battery	57.9415
MGA 18	Hydrogen	32.3971
MGA 19	Wind (onshore)	373.047
MGA 19	Wind (offshore)	48.0432
MGA 19	Solar (roof)	278.832
MGA 19	Solar (open)	152.11
MGA 19	Geothermal	1.39475
MGA 19	Biogas	18.9488
MGA 19	Woody biomass	23.8398
MGA 19	Waste	8.08047
MGA 19	Hydro dams	99.5622
MGA 19	Hydro run-of-river	63.2356
MGA 19	Small hydropower	20.1601
MGA 19	Nuclear	85.3619
MGA 19	Gas	98.5559
MGA 19	Oil	4.02059
MGA 19	Hard coal	3.99499
MGA 19	Lignite	13.1041
MGA 19	Pumped hydro	54.5937
MGA 19	Battery	50.7842
MGA 19	Hydrogen	1.02929
MGA 20	Wind (onshore)	300.9
MGA 20	Wind (offshore)	90.1833
MGA 20	Solar (roof)	201.74
MGA 20	Solar (open)	165.057
MGA 20	Geothermal	1.06679
MGA 20	Biogas	15.5771
MGA 20	Woody biomass	21.6519
MGA 20	Waste	7.48792
MGA 20	Hydro dams	99.5622
MGA 20	Hydro run-of-river	64.6853
MGA 20	Small hydropower	19.151
MGA 20	Nuclear	112.393
MGA 20	Gas	58.3186
MGA 20	Oil	0.000584607
MGA 20	Hard coal	0.0017416
MGA 20	Lignite	0.00067522
MGA 20	Pumped hydro	54.5937
MGA 20	Battery	84.4636
MGA 20	Hydrogen	5.45948
MGA 21	Wind (onshore)	376.429
MGA 21	Wind (offshore)	85.4142
MGA 21	Solar (roof)	145.487
MGA 21	Solar (open)	150.361
MGA 21	Geothermal	1.21672
MGA 21	Biogas	18.3277
MGA 21	Woody biomass	24.6891
MGA 21	Waste	8.51554
MGA 21	Hydro dams	99.5622
MGA 21	Hydro run-of-river	64.8579
MGA 21	Small hydropower	19.4984
MGA 21	Nuclear	98.0095
MGA 21	Gas	81.1433
MGA 21	Oil	0.0363767
MGA 21	Hard coal	9.11499
MGA 21	Lignite	4.58682
MGA 21	Pumped hydro	54.5937
MGA 21	Battery	55.4119
MGA 21	Hydrogen	5.48232
MGA 22	Wind (onshore)	326.378
MGA 22	Wind (offshore)	88.9288
MGA 22	Solar (roof)	146.727
MGA 22	Solar (open)	170.323
MGA 22	Geothermal	3.47866
MGA 22	Biogas	13.9928
MGA 22	Woody biomass	21.9072
MGA 22	Waste	9.75128
MGA 22	Hydro dams	99.5622
MGA 22	Hydro run-of-river	66.9323
MGA 22	Small hydropower	19.5889
MGA 22	Nuclear	102.659
MGA 22	Gas	77.8696
MGA 22	Oil	0.0328758
MGA 22	Hard coal	2.28333
MGA 22	Lignite	0.0295628
MGA 22	Pumped hydro	54.5937
MGA 22	Battery	64.044
MGA 22	Hydrogen	13.9851
MGA 23	Wind (onshore)	274.026
MGA 23	Wind (offshore)	97.6911
MGA 23	Solar (roof)	337.15
MGA 23	Solar (open)	111.012
MGA 23	Geothermal	3.15603
MGA 23	Biogas	11.5271
MGA 23	Woody biomass	20.5843
MGA 23	Waste	9.25818
MGA 23	Hydro dams	99.5622
MGA 23	Hydro run-of-river	63.8827
MGA 23	Small hydropower	19.0173
MGA 23	Nuclear	95.5387
MGA 23	Gas	75.5786
MGA 23	Oil	0.10001
MGA 23	Hard coal	5.45223
MGA 23	Lignite	27.1066
MGA 23	Pumped hydro	54.5937
MGA 23	Battery	62.7477
MGA 23	Hydrogen	0.901482
MGA 24	Wind (onshore)	277.263
MGA 24	Wind (offshore)	71.6593
MGA 24	Solar (roof)	80.3851
MGA 24	Solar (open)	155.97
MGA 24	Geothermal	0.818133
MGA 24	Biogas	7.50044
MGA 24	Woody biomass	15.3533
MGA 24	Waste	7.35228
MGA 24	Hydro dams	99.5622
MGA 24	Hydro run-of-river	64.5333
MGA 24	Small hydropower	19.1399
MGA 24	Nuclear	112.393
MGA 24	Gas	108.103
MGA 24	Oil	1.02049e-05
MGA 24	Hard coal	1.6661
MGA 24	Lignite	11.7522
MGA 24	Pumped hydro	54.5937
MGA 24	Battery	38.0918
MGA 24	Hydrogen	0.289312
MGA 25	Wind (onshore)	345.002
MGA 25	Wind (offshore)	122.408
MGA 25	Solar (roof)	205.458
MGA 25	Solar (open)	97.433
MGA 25	Geothermal	3.34435
MGA 25	Biogas	16.6977
MGA 25	Woody biomass	20.3344
MGA 25	Waste	9.09818
MGA 25	Hydro dams	99.5622
MGA 25	Hydro run-of-river	66.7511
MGA 25	Small hydropower	19.5799
MGA 25	Nuclear	101.287
MGA 25	Gas	94.3185
MGA 25	Oil	8.00012
MGA 25	Hard coal	6.94821
MGA 25	Lignite	6.92293
MGA 25	Pumped hydro	54.5937
MGA 25	Battery	42.0825
MGA 25	Hydrogen	10.5626
MGA 26	Wind (onshore)	245.699
MGA 26	Wind (offshore)	130.388
MGA 26	Solar (roof)	208.797
MGA 26	Solar (open)	166.745
MGA 26	Geothermal	3.51122
MGA 26	Biogas	13.3574
MGA 26	Woody biomass	20.3741
MGA 26	Waste	9.00449
MGA 26	Hydro dams	99.5622
MGA 26	Hydro run-of-river	66.7602
MGA 26	Small hydropower	19.9934
MGA 26	Nuclear	108.757
MGA 26	Gas	69.5421
MGA 26	Oil	0.0372456
MGA 26	Hard coal	9.34619
MGA 26	Lignite	5.31531
MGA 26	Pumped hydro	54.5937
MGA 26	Battery	66.2693
MGA 26	Hydrogen	0.826201
MGA 27	Wind (onshore)	322.515
MGA 27	Wind (offshore)	84.8756
MGA 27	Solar (roof)	211.824
MGA 27	Solar (open)	136.89
MGA 27	Geothermal	2.28843
MGA 27	Biogas	14.8902
MGA 27	Woody biomass	19.7338
MGA 27	Waste	9.32271
MGA 27	Hydro dams	99.5622
MGA 27	Hydro run-of-river	64.6246
MGA 27	Small hydropower	19.3346
MGA 27	Nuclear	97.3507
MGA 27	Gas	76.904
MGA 27	Oil	3.48104
MGA 27	Hard coal	5.46015
MGA 27	Lignite	25.3755
MGA 27	Pumped hydro	54.5937
MGA 27	Battery	54.5799
MGA 27	Hydrogen	7.15054
MGA 28	Wind (onshore)	393.25
MGA 28	Wind (offshore)	77.2873
MGA 28	Solar (roof)	244.449
MGA 28	Solar (open)	181.984
MGA 28	Geothermal	0.837932
MGA 28	Biogas	7.53951
MGA 28	Woody biomass	18.0729
MGA 28	Waste	7.39177
MGA 28	Hydro dams	99.5622
MGA 28	Hydro run-of-river	65.0218
MGA 28	Small hydropower	19.0316
MGA 28	Nuclear	92.9795
MGA 28	Gas	94.741
MGA 28	Oil	0.0111421
MGA 28	Hard coal	0.35893
MGA 28	Lignite	4.75173
MGA 28	Pumped hydro	54.5937
MGA 28	Battery	70.4727
MGA 28	Hydrogen	0.173291
MGA 29	Wind (onshore)	316.618
MGA 29	Wind (offshore)	70.9646
MGA 29	Solar (roof)	269.135
MGA 29	Solar (open)	139.971
MGA 29	Geothermal	1.26275
MGA 29	Biogas	13.7515
MGA 29	Woody biomass	21.084
MGA 29	Waste	7.75314
MGA 29	Hydro dams	99.5622
MGA 29	Hydro run-of-river	65.1181
MGA 29	Small hydropower	19.2001
MGA 29	Nuclear	112.393
MGA 29	Gas	71.7339
MGA 29	Oil	0.00112103
MGA 29	Hard coal	0.00459668
MGA 29	Lignite	0.00193856
MGA 29	Pumped hydro	54.5937
MGA 29	Battery	74.0171
MGA 29	Hydrogen	1.82871
MGA 30	Wind (onshore)	305.314
MGA 30	Wind (offshore)	99.5994
MGA 30	Solar (roof)	158.111
MGA 30	Solar (open)	197.261
MGA 30	Geothermal	2.19751
MGA 30	Biogas	15.8047
MGA 30	Woody biomass	23.3149
MGA 30	Waste	7.40996
MGA 30	Hydro dams	99.5622
MGA 30	Hydro run-of-river	65.1366
MGA 30	Small hydropower	19.151
MGA 30	Nuclear	112.393
MGA 30	Gas	40.3922
MGA 30	Oil	0.000181914
MGA 30	Hard coal	0.000483079
MGA 30	Lignite	0.000184395
MGA 30	Pumped hydro	54.5937
MGA 30	Battery	80.6927
MGA 30	Hydrogen	18.7854
MGA 31	Wind (onshore)	406.267
MGA 31	Wind (offshore)	88.058
MGA 31	Solar (roof)	142.541
MGA 31	Solar (open)	94.9924
MGA 31	Geothermal	2.8481
MGA 31	Biogas	16.3644
MGA 31	Woody biomass	27.5554
MGA 31	Waste	9.07522
MGA 31	Hydro dams	99.5622
MGA 31	Hydro run-of-river	63.8558
MGA 31	Small hydropower	20.0807
MGA 31	Nuclear	109.791
MGA 31	Gas	54.7786
MGA 31	Oil	0.391761
MGA 31	Hard coal	0.311496
MGA 31	Lignite	0.0444105
MGA 31	Pumped hydro	54.5937
MGA 31	Battery	55.8812
MGA 31	Hydrogen	29.8974
MGA 32	Wind (onshore)	304.919
MGA 32	Wind (offshore)	155.791
MGA 32	Solar (roof)	171.867
MGA 32	Solar (open)	146.545
MGA 32	Geothermal	3.52796
MGA 32	Biogas	18.5558
MGA 32	Woody biomass	23.4556
MGA 32	Waste	9.03167
MGA 32	Hydro dams	99.5622
MGA 32	Hydro run-of-river	63.3484
MGA 32	Small hydropower	19.3912
MGA 32	Nuclear	110.378
MGA 32	Gas	11.8741
MGA 32	Oil	0.00699577
MGA 32	Hard coal	0.013079
MGA 32	Lignite	0.00460142
MGA 32	Pumped hydro	54.5937
MGA 32	Battery	76.8382
MGA 32	Hydrogen	46.27
MGA 33	Wind (onshore)	434.003
MGA 33	Wind (offshore)	146.581
MGA 33	Solar (roof)	219.389
MGA 33	Solar (open)	155.269
MGA 33	Geothermal	2.84716
MGA 33	Biogas	16.1063
MGA 33	Woody biomass	23.5623
MGA 33	Waste	9.61929
MGA 33	Hydro dams	99.5622
MGA 33	Hydro run-of-river	63.8337
MGA 33	Small hydropower	18.9311
MGA 33	Nuclear	60.0868
MGA 33	Gas	55.2842
MGA 33	Oil	1.10648
MGA 33	Hard coal	18.3574
MGA 33	Lignite	4.40026
MGA 33	Pumped hydro	54.5937
MGA 33	Battery	76.843
MGA 33	Hydrogen	23.6494
MGA 34	Wind (onshore)	249.29
MGA 34	Wind (offshore)	156.4
MGA 34	Solar (roof)	294.379
MGA 34	Solar (open)	99.8858
MGA 34	Geothermal	2.29875
MGA 34	Biogas	16.2618
MGA 34	Woody biomass	21.2656
MGA 34	Waste	9.53593
MGA 34	Hydro dams	99.5622
MGA 34	Hydro run-of-river	64.8224
MGA 34	Small hydropower	19.3784
MGA 34	Nuclear	97.7735
MGA 34	Gas	69.2018
MGA 34	Oil	4.31591
MGA 34	Hard coal	17.1926
MGA 34	Lignite	0.176638
MGA 34	Pumped hydro	54.5937
MGA 34	Battery	46.833
MGA 34	Hydrogen	20.6145
MGA 35	Wind (onshore)	458.222
MGA 35	Wind (offshore)	73.9786
MGA 35	Solar (roof)	218.817
MGA 35	Solar (open)	113.638
MGA 35	Geothermal	1.47643
MGA 35	Biogas	8.23824
MGA 35	Woody biomass	16.4632
MGA 35	Waste	7.49495
MGA 35	Hydro dams	99.5622
MGA 35	Hydro run-of-river	64.7897
MGA 35	Small hydropower	19.0356
MGA 35	Nuclear	91.6846
MGA 35	Gas	79.4633
MGA 35	Oil	0.0241379
MGA 35	Hard coal	7.09772
MGA 35	Lignite	6.75122
MGA 35	Pumped hydro	54.5937
MGA 35	Battery	68.0657
MGA 35	Hydrogen	1.8164
MGA 36	Wind (onshore)	308.72
MGA 36	Wind (offshore)	118.283
MGA 36	Solar (roof)	319.627
MGA 36	Solar (open)	135.606
MGA 36	Geothermal	2.04621
MGA 36	Biogas	9.40016
MGA 36	Woody biomass	20.0509
MGA 36	Waste	8.82314
MGA 36	Hydro dams	99.5622
MGA 36	Hydro run-of-river	63.3407
MGA 36	Small hydropower	19.345
MGA 36	Nuclear	103.893
MGA 36	Gas	79.2277
MGA 36	Oil	0.583663
MGA 36	Hard coal	20.5508
MGA 36	Lignite	0.65571
MGA 36	Pumped hydro	54.5937
MGA 36	Battery	55.6094
MGA 36	Hydrogen	6.02559
MGA 37	Wind (onshore)	304.857
MGA 37	Wind (offshore)	89.4971
MGA 37	Solar (roof)	129.798
MGA 37	Solar (open)	158.481
MGA 37	Geothermal	0.826456
MGA 37	Biogas	10.8838
MGA 37	Woody biomass	20.2572
MGA 37	Waste	7.3671
MGA 37	Hydro dams	99.5622
MGA 37	Hydro run-of-river	63.7417
MGA 37	Small hydropower	19.1449
MGA 37	Nuclear	112.392
MGA 37	Gas	74.5621
MGA 37	Oil	0.00187012
MGA 37	Hard coal	0.00849798
MGA 37	Lignite	0.00296094
MGA 37	Pumped hydro	54.5937
MGA 37	Battery	72.2016
MGA 37	Hydrogen	1.53436
MGA 38	Wind (onshore)	353.013
MGA 38	Wind (offshore)	76.9144
MGA 38	Solar (roof)	169.072
MGA 38	Solar (open)	99.5844
MGA 38	Geothermal	1.56234
MGA 38	Biogas	12.0774
MGA 38	Woody biomass	21.3375
MGA 38	Waste	8.27645
MGA 38	Hydro dams	99.5622
MGA 38	Hydro run-of-river	64.7263
MGA 38	Small hydropower	19.9176
MGA 38	Nuclear	101.757
MGA 38	Gas	107.203
MGA 38	Oil	0.069744
MGA 38	Hard coal	19.1801
MGA 38	Lignite	2.11299
MGA 38	Pumped hydro	54.5937
MGA 38	Battery	36.9511
MGA 38	Hydrogen	0.744633
MGA 39	Wind (onshore)	288.392
MGA 39	Wind (offshore)	52.5241
MGA 39	Solar (roof)	60.123
MGA 39	Solar (open)	177.52
MGA 39	Geothermal	0.819729
MGA 39	Biogas	7.47043
MGA 39	Woody biomass	15.2629
MGA 39	Waste	7.35593
MGA 39	Hydro dams	99.5622
MGA 39	Hydro run-of-river	64.8371
MGA 39	Small hydropower	19.1449
MGA 39	Nuclear	112.393
MGA 39	Gas	114.716
MGA 39	Oil	0.000928986
MGA 39	Hard coal	6.16963
MGA 39	Lignite	8.29061
MGA 39	Pumped hydro	54.5937
MGA 39	Battery	29.8969
MGA 39	Hydrogen	0.00795765
MGA 40	Wind (onshore)	318.937
MGA 40	Wind (offshore)	41.8087
MGA 40	Solar (roof)	60.1217
MGA 40	Solar (open)	145.919
MGA 40	Geothermal	0.819348
MGA 40	Biogas	7.47
MGA 40	Woody biomass	15.2506
MGA 40	Waste	7.35498
MGA 40	Hydro dams	99.5622
MGA 40	Hydro run-of-river	64.5739
MGA 40	Small hydropower	19.1423
MGA 40	Nuclear	112.393
MGA 40	Gas	122.297
MGA 40	Oil	0.000799725
MGA 40	Hard coal	5.33552
MGA 40	Lignite	3.97455
MGA 40	Pumped hydro	54.5937
MGA 40	Battery	24.2255
MGA 40	Hydrogen	0.00634776
MGA 41	Wind (onshore)	337.453
MGA 41	Wind (offshore)	124.732
MGA 41	Solar (roof)	163.52
MGA 41	Solar (open)	161.275
MGA 41	Geothermal	3.01511
MGA 41	Biogas	14.834
MGA 41	Woody biomass	22.1778
MGA 41	Waste	8.92579
MGA 41	Hydro dams	99.5622
MGA 41	Hydro run-of-river	64.1383
MGA 41	Small hydropower	19.4429
MGA 41	Nuclear	98.9997
MGA 41	Gas	87.4552
MGA 41	Oil	0.0321866
MGA 41	Hard coal	0.0404178
MGA 41	Lignite	0.0173728
MGA 41	Pumped hydro	54.5937
MGA 41	Battery	63.4882
MGA 41	Hydrogen	10.7086
MGA 42	Wind (onshore)	252.994
MGA 42	Wind (offshore)	89.951
MGA 42	Solar (roof)	224.584
MGA 42	Solar (open)	117.359
MGA 42	Geothermal	1.0876
MGA 42	Biogas	10.2304
MGA 42	Woody biomass	18.9516
MGA 42	Waste	8.00817
MGA 42	Hydro dams	99.5622
MGA 42	Hydro run-of-river	64.7913
MGA 42	Small hydropower	19.1319
MGA 42	Nuclear	112.285
MGA 42	Gas	86.0883
MGA 42	Oil	0.016646
MGA 42	Hard coal	5.01225
MGA 42	Lignite	5.37281
MGA 42	Pumped hydro	54.5937
MGA 42	Battery	53.2146
MGA 42	Hydrogen	2.97365
MGA 43	Wind (onshore)	351.273
MGA 43	Wind (offshore)	65.6059
MGA 43	Solar (roof)	98.008
MGA 43	Solar (open)	152.173
MGA 43	Geothermal	0.819603
MGA 43	Biogas	7.52859
MGA 43	Woody biomass	16.2626
MGA 43	Waste	7.35531
MGA 43	Hydro dams	99.5622
MGA 43	Hydro run-of-river	64.3905
MGA 43	Small hydropower	19.1399
MGA 43	Nuclear	111.388
MGA 43	Gas	92.9418
MGA 43	Oil	0.000661509
MGA 43	Hard coal	0.524746
MGA 43	Lignite	0.841652
MGA 43	Pumped hydro	54.5937
MGA 43	Battery	57.8238
MGA 43	Hydrogen	0.507453
MGA 44	Wind (onshore)	383.302
MGA 44	Wind (offshore)	70.8523
MGA 44	Solar (roof)	179.855
MGA 44	Solar (open)	115.906
MGA 44	Geothermal	0.881207
MGA 44	Biogas	12.1896
MGA 44	Woody biomass	20.0276
MGA 44	Waste	7.78472
MGA 44	Hydro dams	99.5622
MGA 44	Hydro run-of-river	65.2266
MGA 44	Small hydropower	19.069
MGA 44	Nuclear	109.509
MGA 44	Gas	82.9662
MGA 44	Oil	0.0230467
MGA 44	Hard coal	0.386109
MGA 44	Lignite	4.81481
MGA 44	Pumped hydro	54.5937
MGA 44	Battery	54.3149
MGA 44	Hydrogen	0.379266
MGA 45	Wind (onshore)	315.848
MGA 45	Wind (offshore)	67.3809
MGA 45	Solar (roof)	234.442
MGA 45	Solar (open)	104.943
MGA 45	Geothermal	0.820081
MGA 45	Biogas	7.47063
MGA 45	Woody biomass	15.2525
MGA 45	Waste	7.35638
MGA 45	Hydro dams	99.5622
MGA 45	Hydro run-of-river	61.9648
MGA 45	Small hydropower	19.1425
MGA 45	Nuclear	108.444
MGA 45	Gas	102.564
MGA 45	Oil	0.000873027
MGA 45	Hard coal	7.13481
MGA 45	Lignite	7.95714
MGA 45	Pumped hydro	54.5937
MGA 45	Battery	48.0638
MGA 45	Hydrogen	0.0091769
MGA 46	Wind (onshore)	331.552
MGA 46	Wind (offshore)	69.4261
MGA 46	Solar (roof)	70.649
MGA 46	Solar (open)	177.722
MGA 46	Geothermal	0.82367
MGA 46	Biogas	7.66894
MGA 46	Woody biomass	17.5348
MGA 46	Waste	7.36063
MGA 46	Hydro dams	99.5622
MGA 46	Hydro run-of-river	63.7419
MGA 46	Small hydropower	19.1449
MGA 46	Nuclear	112.392
MGA 46	Gas	94.8316
MGA 46	Oil	0.00137278
MGA 46	Hard coal	0.00674416
MGA 46	Lignite	0.00265375
MGA 46	Pumped hydro	54.5937
MGA 46	Battery	58.5678
MGA 46	Hydrogen	0.29388
MGA 47	Wind (onshore)	377.244
MGA 47	Wind (offshore)	47.5612
MGA 47	Solar (roof)	113.675
MGA 47	Solar (open)	95.4056
MGA 47	Geothermal	0.819154
MGA 47	Biogas	7.46967
MGA 47	Woody biomass	15.2619
MGA 47	Waste	7.35454
MGA 47	Hydro dams	99.5622
MGA 47	Hydro run-of-river	65.0918
MGA 47	Small hydropower	19.2703
MGA 47	Nuclear	112.392
MGA 47	Gas	92.1021
MGA 47	Oil	0.000584338
MGA 47	Hard coal	11.4035
MGA 47	Lignite	8.6315
MGA 47	Pumped hydro	54.5937
MGA 47	Battery	40.3604
MGA 47	Hydrogen	0.64652
MGA 48	Wind (onshore)	380.428
MGA 48	Wind (offshore)	68.4485
MGA 48	Solar (roof)	147.529
MGA 48	Solar (open)	162.795
MGA 48	Geothermal	0.863313
MGA 48	Biogas	8.84024
MGA 48	Woody biomass	16.8941
MGA 48	Waste	7.54953
MGA 48	Hydro dams	99.5622
MGA 48	Hydro run-of-river	62.3742
MGA 48	Small hydropower	19.3015
MGA 48	Nuclear	109.455
MGA 48	Gas	94.8924
MGA 48	Oil	0.0148575
MGA 48	Hard coal	0.0593719
MGA 48	Lignite	0.0258189
MGA 48	Pumped hydro	54.5937
MGA 48	Battery	56.3247
MGA 48	Hydrogen	0.589876
MGA 49	Wind (onshore)	421.879
MGA 49	Wind (offshore)	62.9864
MGA 49	Solar (roof)	302.46
MGA 49	Solar (open)	174.378
MGA 49	Geothermal	0.822078
MGA 49	Biogas	7.47479
MGA 49	Woody biomass	15.381
MGA 49	Waste	7.36035
MGA 49	Hydro dams	99.5622
MGA 49	Hydro run-of-river	63.5837
MGA 49	Small hydropower	19.0774
MGA 49	Nuclear	78.0521
MGA 49	Gas	101.497
MGA 49	Oil	0.00265279
MGA 49	Hard coal	19.4569
MGA 49	Lignite	3.09206
MGA 49	Pumped hydro	54.5937
MGA 49	Battery	58.7407
MGA 49	Hydrogen	0.0338757
MGA 50	Wind (onshore)	549.418
MGA 50	Wind (offshore)	107.476
MGA 50	Solar (roof)	219.647
MGA 50	Solar (open)	119.034
MGA 50	Geothermal	1.9138
MGA 50	Biogas	15.2556
MGA 50	Woody biomass	23.2412
MGA 50	Waste	8.35432
MGA 50	Hydro dams	99.5622
MGA 50	Hydro run-of-river	65.963
MGA 50	Small hydropower	19.8004
MGA 50	Nuclear	63.3957
MGA 50	Gas	42.7016
MGA 50	Oil	0.0596817
MGA 50	Hard coal	6.08761
MGA 50	Lignite	6.44954
MGA 50	Pumped hydro	54.5937
MGA 50	Battery	85.8703
MGA 50	Hydrogen	31.9429
MGA 51	Wind (onshore)	324.458
MGA 51	Wind (offshore)	97.5569
MGA 51	Solar (roof)	339.078
MGA 51	Solar (open)	167.279
MGA 51	Geothermal	3.36919
MGA 51	Biogas	11.891
MGA 51	Woody biomass	22.1799
MGA 51	Waste	10.2377
MGA 51	Hydro dams	99.5622
MGA 51	Hydro run-of-river	63.3445
MGA 51	Small hydropower	19.1348
MGA 51	Nuclear	54.5205
MGA 51	Gas	115.869
MGA 51	Oil	0.164637
MGA 51	Hard coal	4.76441
MGA 51	Lignite	9.8844
MGA 51	Pumped hydro	54.5937
MGA 51	Battery	68.1326
MGA 51	Hydrogen	1.5742
MGA 52	Wind (onshore)	386.972
MGA 52	Wind (offshore)	92.7821
MGA 52	Solar (roof)	262.199
MGA 52	Solar (open)	116.264
MGA 52	Geothermal	1.42274
MGA 52	Biogas	16.3657
MGA 52	Woody biomass	21.1
MGA 52	Waste	8.73256
MGA 52	Hydro dams	99.5622
MGA 52	Hydro run-of-river	63.8714
MGA 52	Small hydropower	19.3051
MGA 52	Nuclear	50.1831
MGA 52	Gas	102.731
MGA 52	Oil	10.9982
MGA 52	Hard coal	12.0696
MGA 52	Lignite	3.7378
MGA 52	Pumped hydro	54.5937
MGA 52	Battery	65.0831
MGA 52	Hydrogen	4.07105
MGA 53	Wind (onshore)	316.831
MGA 53	Wind (offshore)	103.628
MGA 53	Solar (roof)	346.698
MGA 53	Solar (open)	106.865
MGA 53	Geothermal	3.44801
MGA 53	Biogas	14.3282
MGA 53	Woody biomass	21.8505
MGA 53	Waste	9.46319
MGA 53	Hydro dams	99.5622
MGA 53	Hydro run-of-river	65.4943
MGA 53	Small hydropower	20.1414
MGA 53	Nuclear	90.6141
MGA 53	Gas	88.7413
MGA 53	Oil	1.22644
MGA 53	Hard coal	17.386
MGA 53	Lignite	19.8173
MGA 53	Pumped hydro	54.5937
MGA 53	Battery	53.1075
MGA 53	Hydrogen	11.3321
MGA 54	Wind (onshore)	418.068
MGA 54	Wind (offshore)	102.194
MGA 54	Solar (roof)	244.67
MGA 54	Solar (open)	155.54
MGA 54	Geothermal	2.01483
MGA 54	Biogas	13.1444
MGA 54	Woody biomass	21.3523
MGA 54	Waste	9.60673
MGA 54	Hydro dams	99.5622
MGA 54	Hydro run-of-river	64.8922
MGA 54	Small hydropower	19.4749
MGA 54	Nuclear	80.9119
MGA 54	Gas	49.6235
MGA 54	Oil	13.0082
MGA 54	Hard coal	21.013
MGA 54	Lignite	10.9475
MGA 54	Pumped hydro	54.5937
MGA 54	Battery	66.3063
MGA 54	Hydrogen	10.507
MGA 55	Wind (onshore)	266.111
MGA 55	Wind (offshore)	73.2062
MGA 55	Solar (roof)	522.418
MGA 55	Solar (open)	209.321
MGA 55	Geothermal	0.822658
MGA 55	Biogas	7.48784
MGA 55	Woody biomass	15.7192
MGA 55	Waste	7.37314
MGA 55	Hydro dams	99.5622
MGA 55	Hydro run-of-river	61.8463
MGA 55	Small hydropower	18.9196
MGA 55	Nuclear	110.495
MGA 55	Gas	33.6704
MGA 55	Oil	0.00539839
MGA 55	Hard coal	17.8657
MGA 55	Lignite	28.2974
MGA 55	Pumped hydro	54.5937
MGA 55	Battery	84.7137
MGA 55	Hydrogen	0.0625926
MGA 56	Wind (onshore)	327.41
MGA 56	Wind (offshore)	127.545
MGA 56	Solar (roof)	220.245
MGA 56	Solar (open)	155.667
MGA 56	Geothermal	1.49189
MGA 56	Biogas	11.502
MGA 56	Woody biomass	17.3027
MGA 56	Waste	9.7625
MGA 56	Hydro dams	99.5622
MGA 56	Hydro run-of-river	61.6743
MGA 56	Small hydropower	19.2137
MGA 56	Nuclear	99.9455
MGA 56	Gas	48.9385
MGA 56	Oil	7.67942
MGA 56	Hard coal	11.7553
MGA 56	Lignite	26.4739
MGA 56	Pumped hydro	54.5937
MGA 56	Battery	64.3791
MGA 56	Hydrogen	1.68608
MGA 57	Wind (onshore)	266.414
MGA 57	Wind (offshore)	73.4146
MGA 57	Solar (roof)	283.225
MGA 57	Solar (open)	209.321
MGA 57	Geothermal	0.821532
MGA 57	Biogas	7.47978
MGA 57	Woody biomass	15.343
MGA 57	Waste	7.36693
MGA 57	Hydro dams	99.5622
MGA 57	Hydro run-of-river	63.9797
MGA 57	Small hydropower	19.0025
MGA 57	Nuclear	112.385
MGA 57	Gas	54.9101
MGA 57	Oil	0.00394217
MGA 57	Hard coal	8.73436
MGA 57	Lignite	28.6376
MGA 57	Pumped hydro	54.5937
MGA 57	Battery	68.6661
MGA 57	Hydrogen	0.0365169
MGA 58	Wind (onshore)	276.666
MGA 58	Wind (offshore)	165.38
MGA 58	Solar (roof)	183.132
MGA 58	Solar (open)	144.288
MGA 58	Geothermal	1.53946
MGA 58	Biogas	16.7613
MGA 58	Woody biomass	22.411
MGA 58	Waste	9.81374
MGA 58	Hydro dams	99.5622
MGA 58	Hydro run-of-river	68.1583
MGA 58	Small hydropower	19.6681
MGA 58	Nuclear	89.4511
MGA 58	Gas	58.6066
MGA 58	Oil	9.46226
MGA 58	Hard coal	12.6025
MGA 58	Lignite	19.8101
MGA 58	Pumped hydro	54.5937
MGA 58	Battery	50.4148
MGA 58	Hydrogen	14.928
MGA 59	Wind (onshore)	269.374
MGA 59	Wind (offshore)	110.977
MGA 59	Solar (roof)	226.616
MGA 59	Solar (open)	156.126
MGA 59	Geothermal	1.21389
MGA 59	Biogas	14.6379
MGA 59	Woody biomass	20.3337
MGA 59	Waste	8.04249
MGA 59	Hydro dams	99.5622
MGA 59	Hydro run-of-river	65.9253
MGA 59	Small hydropower	19.061
MGA 59	Nuclear	83.3359
MGA 59	Gas	113.929
MGA 59	Oil	0.0359203
MGA 59	Hard coal	8.58978
MGA 59	Lignite	15.1159
MGA 59	Pumped hydro	54.5937
MGA 59	Battery	36.2684
MGA 59	Hydrogen	0.495887
MGA 60	Wind (onshore)	381.128
MGA 60	Wind (offshore)	120.064
MGA 60	Solar (roof)	145.601
MGA 60	Solar (open)	144.145
MGA 60	Geothermal	2.69666
MGA 60	Biogas	18.1354
MGA 60	Woody biomass	19.9366
MGA 60	Waste	9.32364
MGA 60	Hydro dams	99.5622
MGA 60	Hydro run-of-river	64.8552
MGA 60	Small hydropower	19.5267
MGA 60	Nuclear	86.1628
MGA 60	Gas	72.7826
MGA 60	Oil	1.24459
MGA 60	Hard coal	21.0319
MGA 60	Lignite	8.6529
MGA 60	Pumped hydro	54.5937
MGA 60	Battery	48.8383
MGA 60	Hydrogen	14.6033
MGA 61	Wind (onshore)	347.332
MGA 61	Wind (offshore)	114.908
MGA 61	Solar (roof)	123.116
MGA 61	Solar (open)	162.383
MGA 61	Geothermal	1.17955
MGA 61	Biogas	9.07685
MGA 61	Woody biomass	21.2891
MGA 61	Waste	8.11852
MGA 61	Hydro dams	99.5622
MGA 61	Hydro run-of-river	62.9888
MGA 61	Small hydropower	19.0506
MGA 61	Nuclear	91.6838
MGA 61	Gas	85.4881
MGA 61	Oil	0.0751098
MGA 61	Hard coal	9.30305
MGA 61	Lignite	26.1693
MGA 61	Pumped hydro	54.5937
MGA 61	Battery	42.716
MGA 61	Hydrogen	0.674719
MGA 62	Wind (onshore)	268.477
MGA 62	Wind (offshore)	72.3174
MGA 62	Solar (roof)	189.615
MGA 62	Solar (open)	151.276
MGA 62	Geothermal	0.830023
MGA 62	Biogas	7.48986
MGA 62	Woody biomass	15.4762
MGA 62	Waste	7.38202
MGA 62	Hydro dams	99.5622
MGA 62	Hydro run-of-river	63.2722
MGA 62	Small hydropower	19.1153
MGA 62	Nuclear	112.387
MGA 62	Gas	90.7145
MGA 62	Oil	0.00669148
MGA 62	Hard coal	19.8127
MGA 62	Lignite	8.52916
MGA 62	Pumped hydro	54.5937
MGA 62	Battery	44.9155
MGA 62	Hydrogen	0.145165
MGA 63	Wind (onshore)	388.759
MGA 63	Wind (offshore)	76.982
MGA 63	Solar (roof)	301.48
MGA 63	Solar (open)	161.546
MGA 63	Geothermal	1.7918
MGA 63	Biogas	15.4214
MGA 63	Woody biomass	24.0685
MGA 63	Waste	9.3495
MGA 63	Hydro dams	99.5622
MGA 63	Hydro run-of-river	62.6602
MGA 63	Small hydropower	19.2678
MGA 63	Nuclear	60.0497
MGA 63	Gas	84.5881
MGA 63	Oil	1.71596
MGA 63	Hard coal	23.075
MGA 63	Lignite	9.04345
MGA 63	Pumped hydro	54.5937
MGA 63	Battery	70.4421
MGA 63	Hydrogen	4.00942
MGA 64	Wind (onshore)	246.109
MGA 64	Wind (offshore)	68.3467
MGA 64	Solar (roof)	187.386
MGA 64	Solar (open)	149.517
MGA 64	Geothermal	0.833132
MGA 64	Biogas	7.48964
MGA 64	Woody biomass	15.3031
MGA 64	Waste	7.38451
MGA 64	Hydro dams	99.5622
MGA 64	Hydro run-of-river	65.7482
MGA 64	Small hydropower	19.1152
MGA 64	Nuclear	112.39
MGA 64	Gas	102.284
MGA 64	Oil	0.00764405
MGA 64	Hard coal	15.3817
MGA 64	Lignite	6.06578
MGA 64	Pumped hydro	54.5937
MGA 64	Battery	43.9147
MGA 64	Hydrogen	0.0773791
MGA 65	Wind (onshore)	230.686
MGA 65	Wind (offshore)	99.2791
MGA 65	Solar (roof)	349.6
MGA 65	Solar (open)	209.321
MGA 65	Geothermal	0.821516
MGA 65	Biogas	7.4799
MGA 65	Woody biomass	15.2844
MGA 65	Waste	7.36479
MGA 65	Hydro dams	99.5622
MGA 65	Hydro run-of-river	62.1753
MGA 65	Small hydropower	18.9196
MGA 65	Nuclear	108.891
MGA 65	Gas	56.0587
MGA 65	Oil	0.0035452
MGA 65	Hard coal	18.5852
MGA 65	Lignite	19.3874
MGA 65	Pumped hydro	54.5937
MGA 65	Battery	70.5951
MGA 65	Hydrogen	0.0383558
MGA 66	Wind (onshore)	375.038
MGA 66	Wind (offshore)	82.8348
MGA 66	Solar (roof)	200.056
MGA 66	Solar (open)	124.74
MGA 66	Geothermal	0.830992
MGA 66	Biogas	7.51407
MGA 66	Woody biomass	17.2704
MGA 66	Waste	7.3941
MGA 66	Hydro dams	99.5622
MGA 66	Hydro run-of-river	62.6342
MGA 66	Small hydropower	18.9199
MGA 66	Nuclear	103.054
MGA 66	Gas	50.3493
MGA 66	Oil	0.0109764
MGA 66	Hard coal	29.2013
MGA 66	Lignite	13.8784
MGA 66	Pumped hydro	54.5937
MGA 66	Battery	69.8569
MGA 66	Hydrogen	0.200324
MGA 67	Wind (onshore)	314.844
MGA 67	Wind (offshore)	87.7217
MGA 67	Solar (roof)	252.674
MGA 67	Solar (open)	90.6385
MGA 67	Geothermal	0.890247
MGA 67	Biogas	7.74842
MGA 67	Woody biomass	16.402
MGA 67	Waste	7.71054
MGA 67	Hydro dams	99.5622
MGA 67	Hydro run-of-river	63.4706
MGA 67	Small hydropower	19.1211
MGA 67	Nuclear	106.972
MGA 67	Gas	100.158
MGA 67	Oil	0.0347976
MGA 67	Hard coal	21.2826
MGA 67	Lignite	4.90786
MGA 67	Pumped hydro	54.5937
MGA 67	Battery	33.3816
MGA 67	Hydrogen	1.32046
MGA 68	Wind (onshore)	281.787
MGA 68	Wind (offshore)	66.0747
MGA 68	Solar (roof)	72.4433
MGA 68	Solar (open)	168.399
MGA 68	Geothermal	0.825053
MGA 68	Biogas	7.47949
MGA 68	Woody biomass	15.2642
MGA 68	Waste	7.36751
MGA 68	Hydro dams	99.5622
MGA 68	Hydro run-of-river	64.8707
MGA 68	Small hydropower	19.2988
MGA 68	Nuclear	112.392
MGA 68	Gas	101.272
MGA 68	Oil	0.00294247
MGA 68	Hard coal	16.4876
MGA 68	Lignite	4.50182
MGA 68	Pumped hydro	54.5937
MGA 68	Battery	35.3845
MGA 68	Hydrogen	0.0236758
MGA 69	Wind (onshore)	349.016
MGA 69	Wind (offshore)	107.645
MGA 69	Solar (roof)	488.351
MGA 69	Solar (open)	209.32
MGA 69	Geothermal	0.838465
MGA 69	Biogas	10.3564
MGA 69	Woody biomass	24.6614
MGA 69	Waste	7.89684
MGA 69	Hydro dams	99.5622
MGA 69	Hydro run-of-river	62.5853
MGA 69	Small hydropower	18.9199
MGA 69	Nuclear	83.4409
MGA 69	Gas	47.9962
MGA 69	Oil	0.0181231
MGA 69	Hard coal	24.5018
MGA 69	Lignite	17.3328
MGA 69	Pumped hydro	54.5937
MGA 69	Battery	88.7115
MGA 69	Hydrogen	0.898484
MGA 70	Wind (onshore)	268.009
MGA 70	Wind (offshore)	68.7866
MGA 70	Solar (roof)	267.887
MGA 70	Solar (open)	209.321
MGA 70	Geothermal	0.818361
MGA 70	Biogas	7.46852
MGA 70	Woody biomass	15.2483
MGA 70	Waste	7.35305
MGA 70	Hydro dams	99.5622
MGA 70	Hydro run-of-river	62.188
MGA 70	Small hydropower	18.9691
MGA 70	Nuclear	112.393
MGA 70	Gas	60.2944
MGA 70	Oil	0.000221255
MGA 70	Hard coal	18.8784
MGA 70	Lignite	15.5222
MGA 70	Pumped hydro	54.5937
MGA 70	Battery	65.8494
MGA 70	Hydrogen	0.00263508
MGA 71	Wind (onshore)	307.36
MGA 71	Wind (offshore)	49.1776
MGA 71	Solar (roof)	67.9637
MGA 71	Solar (open)	151.287
MGA 71	Geothermal	0.818592
MGA 71	Biogas	7.46876
MGA 71	Woody biomass	15.2482
MGA 71	Waste	7.35352
MGA 71	Hydro dams	99.5622
MGA 71	Hydro run-of-river	64.3908
MGA 71	Small hydropower	19.1449
MGA 71	Nuclear	112.393
MGA 71	Gas	104.448
MGA 71	Oil	0.000247837
MGA 71	Hard coal	8.46773
MGA 71	Lignite	11.6555
MGA 71	Pumped hydro	54.5937
MGA 71	Battery	35.1934
MGA 71	Hydrogen	0.00248943
MGA 72	Wind (onshore)	403.054
MGA 72	Wind (offshore)	90.2276
MGA 72	Solar (roof)	374.891
MGA 72	Solar (open)	204.814
MGA 72	Geothermal	0.819345
MGA 72	Biogas	8.51586
MGA 72	Woody biomass	19.5007
MGA 72	Waste	7.35917
MGA 72	Hydro dams	99.5622
MGA 72	Hydro run-of-river	62.6177
MGA 72	Small hydropower	18.9196
MGA 72	Nuclear	85.6426
MGA 72	Gas	45.9745
MGA 72	Oil	0.00141179
MGA 72	Hard coal	29.2062
MGA 72	Lignite	15.7151
MGA 72	Pumped hydro	54.5937
MGA 72	Battery	77.9342
MGA 72	Hydrogen	0.23303
MGA 73	Wind (onshore)	249.486
MGA 73	Wind (offshore)	69.1955
MGA 73	Solar (roof)	192.12
MGA 73	Solar (open)	168.595
MGA 73	Geothermal	0.834417
MGA 73	Biogas	7.51017
MGA 73	Woody biomass	15.5897
MGA 73	Waste	7.39136
MGA 73	Hydro dams	99.5622
MGA 73	Hydro run-of-river	64.1198
MGA 73	Small hydropower	19.145
MGA 73	Nuclear	108.706
MGA 73	Gas	109.632
MGA 73	Oil	0.012268
MGA 73	Hard coal	18.6861
MGA 73	Lignite	1.29261
MGA 73	Pumped hydro	54.5937
MGA 73	Battery	38.1785
MGA 73	Hydrogen	0.149853
MGA 74	Wind (onshore)	301.516
MGA 74	Wind (offshore)	100.586
MGA 74	Solar (roof)	198.509
MGA 74	Solar (open)	106.374
MGA 74	Geothermal	2.62766
MGA 74	Biogas	9.23303
MGA 74	Woody biomass	20.6665
MGA 74	Waste	8.58293
MGA 74	Hydro dams	99.5622
MGA 74	Hydro run-of-river	63.4885
MGA 74	Small hydropower	20.0283
MGA 74	Nuclear	98.2017
MGA 74	Gas	86.3202
MGA 74	Oil	10.4256
MGA 74	Hard coal	20.5472
MGA 74	Lignite	4.81796
MGA 74	Pumped hydro	54.5937
MGA 74	Battery	41.2818
MGA 74	Hydrogen	1.84933
MGA 75	Wind (onshore)	293.555
MGA 75	Wind (offshore)	54.1929
MGA 75	Solar (roof)	277.3
MGA 75	Solar (open)	177.148
MGA 75	Geothermal	0.842084
MGA 75	Biogas	7.5186
MGA 75	Woody biomass	17.3118
MGA 75	Waste	7.41228
MGA 75	Hydro dams	99.5622
MGA 75	Hydro run-of-river	63.0478
MGA 75	Small hydropower	19.1453
MGA 75	Nuclear	105.198
MGA 75	Gas	103.021
MGA 75	Oil	0.0115908
MGA 75	Hard coal	17.9897
MGA 75	Lignite	5.97038
MGA 75	Pumped hydro	54.5937
MGA 75	Battery	44.1978
MGA 75	Hydrogen	0.271942
MGA 76	Wind (onshore)	283.022
MGA 76	Wind (offshore)	88.6289
MGA 76	Solar (roof)	143.27
MGA 76	Solar (open)	179.708
MGA 76	Geothermal	3.2317
MGA 76	Biogas	14.8417
MGA 76	Woody biomass	21.1551
MGA 76	Waste	9.91523
MGA 76	Hydro dams	99.5622
MGA 76	Hydro run-of-river	64.5422
MGA 76	Small hydropower	19.5691
MGA 76	Nuclear	93.4335
MGA 76	Gas	95.0893
MGA 76	Oil	3.08703
MGA 76	Hard coal	6.86336
MGA 76	Lignite	16.4025
MGA 76	Pumped hydro	54.5937
MGA 76	Battery	52.1827
MGA 76	Hydrogen	6.3718
MGA 77	Wind (onshore)	413.589
MGA 77	Wind (offshore)	110.95
MGA 77	Solar (roof)	207.231
MGA 77	Solar (open)	147.207
MGA 77	Geothermal	1.28477
MGA 77	Biogas	16.2163
MGA 77	Woody biomass	20.253
MGA 77	Waste	8.68616
MGA 77	Hydro dams	99.5622
MGA 77	Hydro run-of-river	65.0881
MGA 77	Small hydropower	19.3167
MGA 77	Nuclear	97.8273
MGA 77	Gas	63.4576
MGA 77	Oil	2.55204
MGA 77	Hard coal	22.6618
MGA 77	Lignite	21.6837
MGA 77	Pumped hydro	54.5937
MGA 77	Battery	36.1754
MGA 77	Hydrogen	6.56166
MGA 78	Wind (onshore)	286.958
MGA 78	Wind (offshore)	58.5416
MGA 78	Solar (roof)	184.443
MGA 78	Solar (open)	208.206
MGA 78	Geothermal	0.818202
MGA 78	Biogas	7.46809
MGA 78	Woody biomass	15.2587
MGA 78	Waste	7.35256
MGA 78	Hydro dams	99.5622
MGA 78	Hydro run-of-river	62.8649
MGA 78	Small hydropower	19.0024
MGA 78	Nuclear	112.294
MGA 78	Gas	68.9542
MGA 78	Oil	9.39057e-05
MGA 78	Hard coal	18.6308
MGA 78	Lignite	12.946
MGA 78	Pumped hydro	54.5937
MGA 78	Battery	61.6445
MGA 78	Hydrogen	0.000921726
MGA 79	Wind (onshore)	461.798
MGA 79	Wind (offshore)	77.2619
MGA 79	Solar (roof)	307.234
MGA 79	Solar (open)	132.505
MGA 79	Geothermal	1.26593
MGA 79	Biogas	10.2337
MGA 79	Woody biomass	20.8304
MGA 79	Waste	8.46316
MGA 79	Hydro dams	99.5622
MGA 79	Hydro run-of-river	62.3475
MGA 79	Small hydropower	18.9234
MGA 79	Nuclear	76.3067
MGA 79	Gas	124.014
MGA 79	Oil	0.0635834
MGA 79	Hard coal	15.8178
MGA 79	Lignite	6.24981
MGA 79	Pumped hydro	54.5937
MGA 79	Battery	27.5522
MGA 79	Hydrogen	0.758932
MGA 80	Wind (onshore)	364.316
MGA 80	Wind (offshore)	87.984
MGA 80	Solar (roof)	222.16
MGA 80	Solar (open)	156.777
MGA 80	Geothermal	3.13979
MGA 80	Biogas	16.326
MGA 80	Woody biomass	22.0574
MGA 80	Waste	9.76083
MGA 80	Hydro dams	99.5622
MGA 80	Hydro run-of-river	64.4947
MGA 80	Small hydropower	19.3426
MGA 80	Nuclear	78.4034
MGA 80	Gas	84.7243
MGA 80	Oil	6.84423
MGA 80	Hard coal	13.4721
MGA 80	Lignite	8.94763
MGA 80	Pumped hydro	54.5937
MGA 80	Battery	58.4481
MGA 80	Hydrogen	2.01474
MGA 81	Wind (onshore)	290.231
MGA 81	Wind (offshore)	72.0361
MGA 81	Solar (roof)	103.678
MGA 81	Solar (open)	112.207
MGA 81	Geothermal	0.819013
MGA 81	Biogas	7.47279
MGA 81	Woody biomass	15.3282
MGA 81	Waste	7.35479
MGA 81	Hydro dams	99.5622
MGA 81	Hydro run-of-river	63.4685
MGA 81	Small hydropower	19.1392
MGA 81	Nuclear	112.393
MGA 81	Gas	107.243
MGA 81	Oil	0.0004324
MGA 81	Hard coal	2.79321
MGA 81	Lignite	17.337
MGA 81	Pumped hydro	54.5937
MGA 81	Battery	32.7928
MGA 81	Hydrogen	0.280182
MGA 82	Wind (onshore)	426.999
MGA 82	Wind (offshore)	92.6717
MGA 82	Solar (roof)	391.777
MGA 82	Solar (open)	182.336
MGA 82	Geothermal	0.841049
MGA 82	Biogas	7.9786
MGA 82	Woody biomass	18.0546
MGA 82	Waste	7.41652
MGA 82	Hydro dams	99.5622
MGA 82	Hydro run-of-river	60.8689
MGA 82	Small hydropower	18.9199
MGA 82	Nuclear	82.135
MGA 82	Gas	28.1632
MGA 82	Oil	0.0177272
MGA 82	Hard coal	20.5431
MGA 82	Lignite	31.4748
MGA 82	Pumped hydro	54.5937
MGA 82	Battery	91.6079
MGA 82	Hydrogen	0.352696
MGA 83	Wind (onshore)	415.644
MGA 83	Wind (offshore)	90.7338
MGA 83	Solar (roof)	190.109
MGA 83	Solar (open)	196.117
MGA 83	Geothermal	3.32122
MGA 83	Biogas	13.9113
MGA 83	Woody biomass	22.0124
MGA 83	Waste	9.60058
MGA 83	Hydro dams	99.5622
MGA 83	Hydro run-of-river	64.1964
MGA 83	Small hydropower	20.002
MGA 83	Nuclear	83.9218
MGA 83	Gas	117.254
MGA 83	Oil	1.67848
MGA 83	Hard coal	6.19546
MGA 83	Lignite	19.4969
MGA 83	Pumped hydro	54.5937
MGA 83	Battery	37.1839
MGA 83	Hydrogen	8.20898
MGA 84	Wind (onshore)	391.978
MGA 84	Wind (offshore)	144.71
MGA 84	Solar (roof)	299.077
MGA 84	Solar (open)	163.781
MGA 84	Geothermal	1.01375
MGA 84	Biogas	16.4945
MGA 84	Woody biomass	24.9717
MGA 84	Waste	9.28591
MGA 84	Hydro dams	99.5622
MGA 84	Hydro run-of-river	66.6038
MGA 84	Small hydropower	19.0783
MGA 84	Nuclear	87.0118
MGA 84	Gas	64.5386
MGA 84	Oil	0.0410216
MGA 84	Hard coal	29.846
MGA 84	Lignite	18.3219
MGA 84	Pumped hydro	54.5937
MGA 84	Battery	46.268
MGA 84	Hydrogen	1.55197
MGA 85	Wind (onshore)	427.333
MGA 85	Wind (offshore)	87.113
MGA 85	Solar (roof)	147.436
MGA 85	Solar (open)	171.435
MGA 85	Geothermal	1.37653
MGA 85	Biogas	8.8205
MGA 85	Woody biomass	22.8389
MGA 85	Waste	8.58792
MGA 85	Hydro dams	99.5622
MGA 85	Hydro run-of-river	63.5734
MGA 85	Small hydropower	19.5925
MGA 85	Nuclear	74.6848
MGA 85	Gas	101.883
MGA 85	Oil	0.0952693
MGA 85	Hard coal	27.9505
MGA 85	Lignite	3.39474
MGA 85	Pumped hydro	54.5937
MGA 85	Battery	40.9389
MGA 85	Hydrogen	4.37585
MGA 86	Wind (onshore)	398.662
MGA 86	Wind (offshore)	132.566
MGA 86	Solar (roof)	411.67
MGA 86	Solar (open)	201.348
MGA 86	Geothermal	0.867663
MGA 86	Biogas	14.9999
MGA 86	Woody biomass	26.517
MGA 86	Waste	8.89182
MGA 86	Hydro dams	99.5622
MGA 86	Hydro run-of-river	62.5014
MGA 86	Small hydropower	18.9237
MGA 86	Nuclear	80.3036
MGA 86	Gas	55.2912
MGA 86	Oil	0.037127
MGA 86	Hard coal	23.0625
MGA 86	Lignite	19.5336
MGA 86	Pumped hydro	54.5937
MGA 86	Battery	64.2876
MGA 86	Hydrogen	0.527515
MGA 87	Wind (onshore)	245.854
MGA 87	Wind (offshore)	79.3223
MGA 87	Solar (roof)	223.122
MGA 87	Solar (open)	142.745
MGA 87	Geothermal	0.853986
MGA 87	Biogas	7.85144
MGA 87	Woody biomass	15.6584
MGA 87	Waste	7.44667
MGA 87	Hydro dams	99.5622
MGA 87	Hydro run-of-river	63.0359
MGA 87	Small hydropower	19.1399
MGA 87	Nuclear	112.39
MGA 87	Gas	105.8
MGA 87	Oil	0.0202966
MGA 87	Hard coal	12.164
MGA 87	Lignite	7.65857
MGA 87	Pumped hydro	54.5937
MGA 87	Battery	41.1364
MGA 87	Hydrogen	0.283494
MGA 88	Wind (onshore)	309.919
MGA 88	Wind (offshore)	51.3853
MGA 88	Solar (roof)	63.9227
MGA 88	Solar (open)	188.742
MGA 88	Geothermal	0.818308
MGA 88	Biogas	7.46828
MGA 88	Woody biomass	15.2474
MGA 88	Waste	7.35287
MGA 88	Hydro dams	99.5622
MGA 88	Hydro run-of-river	63.7558
MGA 88	Small hydropower	19.1399
MGA 88	Nuclear	112.393
MGA 88	Gas	97.727
MGA 88	Oil	0.000155931
MGA 88	Hard coal	6.71987
MGA 88	Lignite	15.0444
MGA 88	Pumped hydro	54.5937
MGA 88	Battery	39.2423
MGA 88	Hydrogen	0.00120818
MGA 89	Wind (onshore)	335.446
MGA 89	Wind (offshore)	52.774
MGA 89	Solar (roof)	303.337
MGA 89	Solar (open)	140.423
MGA 89	Geothermal	0.828095
MGA 89	Biogas	7.5216
MGA 89	Woody biomass	17.7388
MGA 89	Waste	7.37308
MGA 89	Hydro dams	99.5622
MGA 89	Hydro run-of-river	63.2886
MGA 89	Small hydropower	19.0967
MGA 89	Nuclear	104.297
MGA 89	Gas	64.2506
MGA 89	Oil	0.0061198
MGA 89	Hard coal	15.1798
MGA 89	Lignite	23.2223
MGA 89	Pumped hydro	54.5937
MGA 89	Battery	67.3053
MGA 89	Hydrogen	0.213339
MGA 90	Wind (onshore)	329.958
MGA 90	Wind (offshore)	169.828
MGA 90	Solar (roof)	523.668
MGA 90	Solar (open)	209.321
MGA 90	Geothermal	0.8181
MGA 90	Biogas	23.046
MGA 90	Woody biomass	29.3595
MGA 90	Waste	7.35661
MGA 90	Hydro dams	99.5622
MGA 90	Hydro run-of-river	60.826
MGA 90	Small hydropower	18.9196
MGA 90	Nuclear	71.4357
MGA 90	Gas	2.83342
MGA 90	Oil	0.000213082
MGA 90	Hard coal	25.0115
MGA 90	Lignite	34.0411
MGA 90	Pumped hydro	54.5937
MGA 90	Battery	94.8916
MGA 90	Hydrogen	0.00261136
MGA 91	Wind (onshore)	366.292
MGA 91	Wind (offshore)	61.8952
MGA 91	Solar (roof)	113.412
MGA 91	Solar (open)	136.663
MGA 91	Geothermal	0.830727
MGA 91	Biogas	7.48997
MGA 91	Woody biomass	15.2838
MGA 91	Waste	7.37697
MGA 91	Hydro dams	99.5622
MGA 91	Hydro run-of-river	64.2187
MGA 91	Small hydropower	19.1152
MGA 91	Nuclear	106.962
MGA 91	Gas	81.7557
MGA 91	Oil	0.00559573
MGA 91	Hard coal	11.128
MGA 91	Lignite	19.8942
MGA 91	Pumped hydro	54.5937
MGA 91	Battery	39.2577
MGA 91	Hydrogen	1.36758
MGA 92	Wind (onshore)	497.443
MGA 92	Wind (offshore)	122.994
MGA 92	Solar (roof)	364.455
MGA 92	Solar (open)	184.315
MGA 92	Geothermal	0.872411
MGA 92	Biogas	18.7599
MGA 92	Woody biomass	22.859
MGA 92	Waste	9.38011
MGA 92	Hydro dams	99.5622
MGA 92	Hydro run-of-river	64.0091
MGA 92	Small hydropower	19.1648
MGA 92	Nuclear	63.9456
MGA 92	Gas	39.852
MGA 92	Oil	0.0622059
MGA 92	Hard coal	25.0769
MGA 92	Lignite	21.5878
MGA 92	Pumped hydro	54.5937
MGA 92	Battery	79.5825
MGA 92	Hydrogen	1.17421
MGA 93	Wind (onshore)	446.924
MGA 93	Wind (offshore)	105.324
MGA 93	Solar (roof)	308.546
MGA 93	Solar (open)	126.458
MGA 93	Geothermal	1.22981
MGA 93	Biogas	12.9643
MGA 93	Woody biomass	22.5921
MGA 93	Waste	8.90446
MGA 93	Hydro dams	99.5622
MGA 93	Hydro run-of-river	65.7964
MGA 93	Small hydropower	19.138
MGA 93	Nuclear	54.5116
MGA 93	Gas	91.4501
MGA 93	Oil	0.0900065
MGA 93	Hard coal	26.4509
MGA 93	Lignite	6.90949
MGA 93	Pumped hydro	54.5937
MGA 93	Battery	68.4575
MGA 93	Hydrogen	1.12534
MGA 94	Wind (onshore)	221.394
MGA 94	Wind (offshore)	119.823
MGA 94	Solar (roof)	268.642
MGA 94	Solar (open)	104.238
MGA 94	Geothermal	0.828694
MGA 94	Biogas	9.40445
MGA 94	Woody biomass	19.6431
MGA 94	Waste	7.38938
MGA 94	Hydro dams	99.5622
MGA 94	Hydro run-of-river	63.7096
MGA 94	Small hydropower	19.0088
MGA 94	Nuclear	111.263
MGA 94	Gas	75.1919
MGA 94	Oil	0.0103445
MGA 94	Hard coal	11.405
MGA 94	Lignite	22.1771
MGA 94	Pumped hydro	54.5937
MGA 94	Battery	46.0481
MGA 94	Hydrogen	0.0911519
MGA 95	Wind (onshore)	326.166
MGA 95	Wind (offshore)	121.2
MGA 95	Solar (roof)	222.295
MGA 95	Solar (open)	159.565
MGA 95	Geothermal	1.44654
MGA 95	Biogas	12.9378
MGA 95	Woody biomass	21.2342
MGA 95	Waste	9.54096
MGA 95	Hydro dams	99.5622
MGA 95	Hydro run-of-river	65.0161
MGA 95	Small hydropower	19.2597
MGA 95	Nuclear	83.6712
MGA 95	Gas	95.8695
MGA 95	Oil	0.345973
MGA 95	Hard coal	3.60407
MGA 95	Lignite	30.6213
MGA 95	Pumped hydro	54.5937
MGA 95	Battery	46.8495
MGA 95	Hydrogen	5.15508
MGA 96	Wind (onshore)	318.76
MGA 96	Wind (offshore)	93.6936
MGA 96	Solar (roof)	336.305
MGA 96	Solar (open)	178.431
MGA 96	Geothermal	0.827672
MGA 96	Biogas	8.35013
MGA 96	Woody biomass	17.9001
MGA 96	Waste	7.38701
MGA 96	Hydro dams	99.5622
MGA 96	Hydro run-of-river	61.6141
MGA 96	Small hydropower	18.9197
MGA 96	Nuclear	111.252
MGA 96	Gas	50.1022
MGA 96	Oil	0.00982554
MGA 96	Hard coal	10.9694
MGA 96	Lignite	28.7552
MGA 96	Pumped hydro	54.5937
MGA 96	Battery	75.7702
MGA 96	Hydrogen	0.116834
MGA 97	Wind (onshore)	308.221
MGA 97	Wind (offshore)	54.8747
MGA 97	Solar (roof)	247.303
MGA 97	Solar (open)	174.852
MGA 97	Geothermal	0.819795
MGA 97	Biogas	7.47334
MGA 97	Woody biomass	15.2642
MGA 97	Waste	7.35901
MGA 97	Hydro dams	99.5622
MGA 97	Hydro run-of-river	63.0695
MGA 97	Small hydropower	19.1151
MGA 97	Nuclear	106.867
MGA 97	Gas	80.5022
MGA 97	Oil	0.00119622
MGA 97	Hard coal	17.0756
MGA 97	Lignite	10.7662
MGA 97	Pumped hydro	54.5937
MGA 97	Battery	57.7541
MGA 97	Hydrogen	0.0774811
MGA 98	Wind (onshore)	306.742
MGA 98	Wind (offshore)	127.448
MGA 98	Solar (roof)	422.977
MGA 98	Solar (open)	209.32
MGA 98	Geothermal	0.819856
MGA 98	Biogas	10.872
MGA 98	Woody biomass	24.2266
MGA 98	Waste	8.6096
MGA 98	Hydro dams	99.5622
MGA 98	Hydro run-of-river	62.6367
MGA 98	Small hydropower	18.9196
MGA 98	Nuclear	84.3658
MGA 98	Gas	65.344
MGA 98	Oil	0.00181058
MGA 98	Hard coal	18.7008
MGA 98	Lignite	15.28
MGA 98	Pumped hydro	54.5937
MGA 98	Battery	69.1462
MGA 98	Hydrogen	0.0193872
MGA 99	Wind (onshore)	359.367
MGA 99	Wind (offshore)	64.2376
MGA 99	Solar (roof)	359.409
MGA 99	Solar (open)	117.948
MGA 99	Geothermal	0.876706
MGA 99	Biogas	11.8872
MGA 99	Woody biomass	20.978
MGA 99	Waste	9.41064
MGA 99	Hydro dams	99.5622
MGA 99	Hydro run-of-river	64.447
MGA 99	Small hydropower	19.2957
MGA 99	Nuclear	86.3417
MGA 99	Gas	55.44
MGA 99	Oil	0.12444
MGA 99	Hard coal	28.527
MGA 99	Lignite	10.9765
MGA 99	Pumped hydro	54.5937
MGA 99	Battery	78.9871
MGA 99	Hydrogen	3.57704
MGA 100	Wind (onshore)	309.516
MGA 100	Wind (offshore)	51.2897
MGA 100	Solar (roof)	291.089
MGA 100	Solar (open)	100.328
MGA 100	Geothermal	0.855182
MGA 100	Biogas	7.52238
MGA 100	Woody biomass	15.4549
MGA 100	Waste	7.46742
MGA 100	Hydro dams	99.5622
MGA 100	Hydro run-of-river	64.2993
MGA 100	Small hydropower	19.004
MGA 100	Nuclear	107.474
MGA 100	Gas	95.9359
MGA 100	Oil	0.0253525
MGA 100	Hard coal	3.86557
MGA 100	Lignite	18.1136
MGA 100	Pumped hydro	54.5937
MGA 100	Battery	46.1607
MGA 100	Hydrogen	0.444403
MGA 101	Wind (onshore)	414.628
MGA 101	Wind (offshore)	83.9923
MGA 101	Solar (roof)	232.3
MGA 101	Solar (open)	108.142
MGA 101	Geothermal	1.73945
MGA 101	Biogas	17.4478
MGA 101	Woody biomass	19.7118
MGA 101	Waste	9.2238
MGA 101	Hydro dams	99.5622
MGA 101	Hydro run-of-river	65.7179
MGA 101	Small hydropower	19.3806
MGA 101	Nuclear	95.7304
MGA 101	Gas	65.298
MGA 101	Oil	5.31369
MGA 101	Hard coal	30.741
MGA 101	Lignite	12.5283
MGA 101	Pumped hydro	54.5937
MGA 101	Battery	37.5468
MGA 101	Hydrogen	11.3018
MGA 102	Wind (onshore)	289.257
MGA 102	Wind (offshore)	57.5704
MGA 102	Solar (roof)	60.7695
MGA 102	Solar (open)	150.294
MGA 102	Geothermal	0.818311
MGA 102	Biogas	7.46822
MGA 102	Woody biomass	15.2588
MGA 102	Waste	7.35278
MGA 102	Hydro dams	99.5622
MGA 102	Hydro run-of-river	64.8372
MGA 102	Small hydropower	19.1423
MGA 102	Nuclear	112.393
MGA 102	Gas	113.77
MGA 102	Oil	0.000124471
MGA 102	Hard coal	7.94069
MGA 102	Lignite	7.65562
MGA 102	Pumped hydro	54.5937
MGA 102	Battery	28.0273
MGA 102	Hydrogen	0.00105482
MGA 103	Wind (onshore)	320.582
MGA 103	Wind (offshore)	52.2167
MGA 103	Solar (roof)	138.192
MGA 103	Solar (open)	140.027
MGA 103	Geothermal	0.819412
MGA 103	Biogas	7.46977
MGA 103	Woody biomass	15.2626
MGA 103	Waste	7.35501
MGA 103	Hydro dams	99.5622
MGA 103	Hydro run-of-river	62.1864
MGA 103	Small hydropower	19.1247
MGA 103	Nuclear	112.392
MGA 103	Gas	96.6264
MGA 103	Oil	0.000740619
MGA 103	Hard coal	8.86511
MGA 103	Lignite	14.1097
MGA 103	Pumped hydro	54.5937
MGA 103	Battery	42.3348
MGA 103	Hydrogen	0.00744752
MGA 104	Wind (onshore)	363.242
MGA 104	Wind (offshore)	68.5654
MGA 104	Solar (roof)	282.29
MGA 104	Solar (open)	108.423
[truncated: 2,751 more rows]

## Sheet: Fig. 2a
Technology	Increase in investment (Billion EUR per year)	Decrease in investment (Billion EUR per year)	Net impact on investment (Billion EUR per year)	Net impact on annual average electricity prices (EUR per MWh)	Net impact on greenhouse gas emissions (MtCO2 per year)	Net impact on particulate matter emissions (ktPM10 per year)	Increase in jobs (Thousand jobs)	Decrease in jobs (Thousand jobs)	Net impact on jobs (Thousand jobs)	Increase in land use (km2)	Decrease in land use (km2)	Net impact on land use (km2)
Wind (onshore)	16.4405	0					88.8812	0		182.283	0
Wind (offshore)	4.74353	0					32.9284	0		0	0
Solar (roof)	0.00380455	0					0.0799935	0		0	0
Solar (open)	3.26425	0					152.536	0		914.146	0
Biomass	0.0326631	-0.87531					0.253126	-7.32827		0.178131	-8.69371
Hydro	0.633108	0					1.2584	0		0.716964	0
Nuclear	2.99895	-3.58279					11.2202	-13.4046		1.40252	-1.67557
Geothermal	0.00759135	0					0.00776174	0		0.0308006	0
Gas and oil	0.623955	-5.49087					1.94937	-18.8897		2.46236	-24.227
Coal	0	-8.45496					0	-31.8085		0	-7.776
Battery	3.65773	0					9.48301	0		0.406415	0
Hydrogen	0.0314567	0					0.0656216	0		0.0083329	0
Transmission	1.9982	-0.0635448					4.17301	-0.123278
Total	34.4357	-18.4675	15.9682	2.08774	-584.409	-172.065	302.836	-71.5544	231.282	1101.63	-42.3723	1059.26

## Sheet: Fig. 2b
Scenario	Investment (Billion EUR per year)	Electricity price (EUR per MWh)	Greenhouse gas emissions (MtCO2 per year)	Particulate matter emissions (ktPM10 per year)	Employment (Thousand jobs)	Land use (km2)
Frozen generation and storage capacity	123.95	24.6207	829.409	279.731	638.513	5130.79
Minimum system costs	139.94	26.7084	245	107.666	869.913	6190.06
MGA 1	173.79	18.1848	193.009	103.787	1216.42	6190.37
MGA 2	174.86	21.6528	237.825	128.312	1037.5	5788.23
MGA 3	166.73	19.3943	211.329	107.217	1070.93	5665.16
MGA 4	149.78	26.3507	214.159	99.578	977.798	5824.26
MGA 5	187.86	24.8947	46.979	65.469	1226.37	6234
MGA 6	184.44	20.5881	87.476	66.788	1302.45	6128.47
MGA 7	173.85	19.1207	138.53	88.381	1196.67	6067.69
MGA 8	190.43	22.3086	66.056	62.158	1343.28	6011.65
MGA 9	148.78	24.3964	239.551	101.204	959.008	6124.82
MGA 10	179.58	15.5342	180.593	96.072	1285.91	5880.46
MGA 11	163.25	27.8428	164.164	103.761	1114.21	5789.3
MGA 12	162.44	25.2133	121.748	78.863	989.14	5785.98
MGA 13	180.18	30.7926	49.299	77.201	1150.6	6299.7
MGA 14	174.89	19.1869	144.784	88.783	1162.15	6062.08
MGA 15	140.43	26.9033	241.521	107.233	876.835	6188.83
MGA 16	146.18	28.9349	163.717	84.879	910.245	6261.49
MGA 17	161.03	24.4458	131.909	81.885	1040.63	5904.92
MGA 18	185.72	17.3817	82.726	66.627	1214.14	6057.96
MGA 19	165.5	23.4761	221.215	126.789	1206.15	6186.16
MGA 20	164.88	25.0969	91.403	76.662	1137.16	6181.69
MGA 21	166.35	22.0961	163.466	105.269	1086.79	6172.06
MGA 22	167.19	23.9748	123.996	87.209	1088.16	6256.83
MGA 23	168.28	20.7717	244.998	124.89	1223.45	5745.91
MGA 24	144.53	26.1909	224.342	104.173	900.126	6067.44
MGA 25	175.46	16.2733	192.524	101.899	1121.45	5742.87
MGA 26	166.63	22.7575	154.652	93.193	1157.66	6137.1
MGA 27	165.33	17.3831	244.8	125.591	1115.03	6001.09
MGA 28	166.7	20.9826	154.23	81.434	1205.38	6386.44
MGA 29	164.46	25.1786	109.586	81.577	1169.71	6008.19
MGA 30	168.58	25.7476	67.761	73.219	1142.97	6430.05
MGA 31	175.92	23.7471	87.544	85.119	1051.05	5787.2
MGA 32	184.74	26.4147	30.152	64.923	1176.86	6057.39
MGA 33	185.21	21.3119	168.666	106.118	1265.55	6260.92
MGA 34	177.16	18.9315	163.895	98.272	1223.55	5648.29
MGA 35	169.5	20.765	163.47	83.308	1118.66	5944.05
MGA 36	174.03	16.9898	178.188	92.48	1269.44	5958.45
MGA 37	156.74	26.3644	113.088	78.361	1020.18	6123.44
MGA 38	160.37	21.7595	220.538	114.251	1013.41	5750.84
MGA 39	141.06	26.1091	241.411	106.333	884.544	6242.37
MGA 40	140.64	27.3642	226.225	101.261	847.203	6039.93
MGA 41	171.94	25.5957	125.748	89.357	1138.18	6203.1
MGA 42	155.66	27.6565	176.364	98.782	1058.74	5760.47
MGA 43	152.25	27.3006	146.311	78.624	950.97	6115.84
MGA 44	162.58	23.5062	141.452	86.922	1052.44	5896.05
MGA 45	155.45	21.891	207.392	93.823	1047.62	5725.02
MGA 46	150.16	27.7841	141.919	80.368	944.747	6288.1
MGA 47	151.37	22.8971	222.168	98.834	895.708	5719.27
MGA 48	158.61	24.5618	138.033	77.476	1048.7	6231.85
MGA 49	167.03	17.9365	225.8	93.641	1256.23	6358.55
MGA 50	190.72	21.5924	111.356	88.088	1236.84	6106.05
MGA 51	168.85	27.5213	244.996	128.745	1301.2	6230.12
MGA 52	165.29	27.4728	244.988	128.308	1164.14	5921.57
MGA 53	179.53	14.2321	244.705	121.067	1278.92	5776.84
MGA 54	177.84	17.9098	244.91	122.393	1241.83	6235.73
MGA 55	176.6	14.8651	244.999	104.688	1539.22	6441.22
MGA 56	170.67	16.4968	244.552	116.275	1186.78	6126.75
MGA 57	161.08	17.9259	245	108.144	1231.37	6445.53
MGA 58	172.95	17.1943	244.811	128.146	1159.81	6011.83
MGA 59	158.13	22.0294	244.916	125.678	1136.86	6089.02
MGA 60	173.4	17.8747	239.056	124.078	1112.31	6127.87
MGA 61	162.11	15.9194	244.98	117.805	1059.44	6200.05
MGA 62	151.65	21.5176	244.958	103.904	1035.35	6020.21
MGA 63	171.22	21.7704	244.93	128.344	1271.95	6260.94
MGA 64	148.54	24.7519	245	104.983	1012.66	5984.95
MGA 65	164.69	17.7747	245	103.478	1322.94	6406.25
MGA 66	164.49	16.9357	244.982	101.635	1086.93	5930.83
MGA 67	158.96	21.1669	244.948	105.419	1077.93	5620.11
MGA 68	143.65	25.6618	244.992	105.857	902.64	6164.51
MGA 69	185.4	14.7752	244.94	112.555	1585	6551.98
MGA 70	158.46	19.6846	245	103.488	1205.28	6447.61
MGA 71	143.19	24.7164	245	108.437	871.298	6064.62
MGA 72	178.4	14.133	244.989	103.502	1427.34	6564.42
MGA 73	148.4	24.2488	244.954	102.614	1042.08	6132.81
MGA 74	160.52	20.9787	244.936	114.458	1051.62	5736.87
MGA 75	156.41	21.524	244.984	107.657	1172.09	6245.42
MGA 76	160.04	22.6295	244.536	127.838	1067.12	6286.25
MGA 77	176.45	13.0596	244.618	115.179	1198.57	6176.87
MGA 78	153.47	20.8893	245	103.453	1096.79	6461.68
MGA 79	172.5	15.7213	244.788	111.404	1260.12	6109.77
MGA 80	166.78	22.8399	244.99	126.915	1170.04	6204.59
MGA 81	146.15	24.3677	244.996	110.563	883.207	5753.88
MGA 82	183.09	12.4538	244.996	106.767	1436.15	6414.86
MGA 83	174.48	13.8532	244.989	119.493	1212.63	6555.85
MGA 84	185.7	10.348	244.916	115.09	1371.32	6282.94
MGA 85	165.58	18.8454	244.993	116.263	1108.9	6358.95
MGA 86	188.6	12.2943	244.372	118.052	1539.92	6564.35
MGA 87	152.29	24.2014	244.983	106.425	1063.16	5935.73
MGA 88	144.76	22.8636	245	107.428	917.322	6346.51
MGA 89	163.45	17.7616	245	110.969	1187.48	6008.97
MGA 90	196.74	11.1566	245	128.507	1713.63	6564.42
MGA 91	153.36	20.2682	244.982	107.07	955.859	6014.67
MGA 92	192.65	11.8233	244.333	117.432	1492.43	6546.91
MGA 93	177.88	19.4864	244.999	122.334	1286.05	6051.48
MGA 94	159.49	18.5896	244.999	114.23	1117.17	5624.5
MGA 95	170.07	14.2862	244.982	121.723	1190.81	6171.57
MGA 96	172.1	15.8768	244.948	108.851	1317.91	6275.52
MGA 97	156.72	21.9672	244.989	103.421	1138.06	6236.77
MGA 98	179.14	15.5236	244.999	114.001	1498.82	6510.5
MGA 99	171.48	19.9903	244.916	114.417	1267.1	5882.16
MGA 100	156.51	23.2292	244.961	110.102	1095.91	5683.68
MGA 101	175.6	14.1316	244.814	119.992	1159.98	5891.16
MGA 102	141.23	26.0133	245	107.119	857.673	6039.2
MGA 103	149.24	23.086	244.999	107.32	958.136	5992.82
MGA 104	170.22	20.4067	244.96	122.011	1174.81	5839.28
MGA 105	173.79	21.7887	244.931	128.34	1161.75	5869.57
MGA 106	167.25	18.8553	244.998	128.622	1177.66	6206.39
MGA 107	180.87	21.8937	245.001	127.034	1239.68	6412.29
MGA 108	155.08	26.9762	244.651	124.028	1110.62	5732.51
MGA 109	141.82	32.6233	244.996	113.328	846.826	5127.49
MGA 110	161.57	18.552	245.002	107.152	1112.91	6013.1
MGA 111	165.32	21.52	245.003	120.757	1137.93	5644.03
MGA 112	171.17	23.4281	244.964	127.539	1266.8	6325.99
MGA 113	169.72	18.8744	244.983	125.826	1247.78	6009.45
MGA 114	170.01	20.2745	244.906	128.422	1260.17	6448.84
MGA 115	182.63	21.3038	244.997	128.733	1221.82	5834.6
MGA 116	156.82	20.6579	245.001	108.291	1021.4	5898.55
MGA 117	168.98	24.5423	244.971	124.398	1134.31	5637.42
MGA 118	166.85	16.6791	244.998	106.044	1151.23	5481.27
MGA 119	177.35	17.7363	244.981	121.015	1265.53	6257.3
MGA 120	172.26	20.997	244.947	128.257	1187.47	5802.36
MGA 121	163.93	16.7298	244.994	107.07	1066.55	5856.81
MGA 122	147.43	24.2976	244.999	116.405	865.129	5281.45
MGA 123	153.59	22.8157	244.954	114.192	999.033	5913.6
MGA 124	161.9	25.3067	244.993	119.632	1068.64	6175.61
MGA 125	151.05	26.2444	244.998	109.446	935.587	5348.93
MGA 126	161.67	19.4415	244.996	127.7	1031.83	5495.48
MGA 127	148.22	23.4287	245	106.807	944.509	5681.86
MGA 128	167.16	29.435	244.974	128.572	1125.5	5790.8
MGA 129	172.92	23.2933	244.974	128.59	1164.17	5447.8
MGA 130	151.61	24.1297	244.973	117.355	913.1	5492.46
MGA 131	177.66	14.3382	245	118.961	1252.86	5998.88
MGA 132	149.08	22.9392	244.991	106.723	958.645	5957.26
MGA 133	165.35	28.7278	244.989	128.602	1074.56	5760.61
MGA 134	155.81	26.2835	244.992	128.417	944.151	5451.23
MGA 135	145.05	24.1006	245	108.662	819.219	5526.17
MGA 136	174.03	20.007	244.947	120.966	1124.43	5313.73
MGA 137	165.05	23.19	245	128.781	1113.52	5820.87
MGA 138	147.78	23.4501	245	103.748	931.08	5765.02
MGA 139	170.42	28.4956	244.98	128.689	1132	5775.17
MGA 140	173.86	16.8747	244.949	126.656	1110.39	5828.65
MGA 141	163.72	19.6248	244.991	106.769	1040.18	5420.07
MGA 142	139.37	27.9183	244.999	106.649	782.347	5563.98
MGA 143	168.33	19.1854	244.729	125.486	1086.87	6095.28
MGA 144	179.23	19.2973	244.999	128.672	1143.68	6142.49
MGA 145	173.99	17.9273	244.709	126.102	1200.49	5736.38
MGA 146	148.91	24.9465	245	112.421	906.173	5236.76
MGA 147	165.85	20.1155	245	117.584	1088.13	5524.52
MGA 148	148.45	26.8805	245	111.633	899.074	5291.23
MGA 149	153.49	23.0258	245	114.962	915.8	5380.25
MGA 150	144.13	24.8776	245	104.814	849.758	5652.42
MGA 151	149.86	21.4451	212.376	83.718	957.058	6249.59
MGA 152	159.6	22.321	115.768	58.165	1015.3	6196.78
MGA 153	165.61	19.614	244.447	108.286	1144.95	6114.76
MGA 154	168.95	17.6836	244.953	118.437	1147.78	5823.49
MGA 155	181.86	19.5595	110.468	56.786	1084.8	6209.19
MGA 156	164.83	23.1055	167.469	73.78	1106.23	5649.5
MGA 157	159.86	17.4028	244.882	101.573	998.725	5886.08
MGA 158	154.35	22.8714	240.882	92.107	960.767	5534.92
MGA 159	194.63	17.3386	40.579	36.397	1276.52	6105.35
MGA 160	156.99	20.5271	245	104.323	1131.78	6083.63
MGA 161	166.93	19.9037	244.996	104.768	1096.25	5992.53
MGA 162	179.85	13.2195	158.874	73.316	1186.78	6333.06
MGA 163	140.97	26.0534	244.999	107.653	864.369	6118.98
MGA 164	163.64	21.2144	130.879	62.54	1060.71	6286.48
MGA 165	145	24.4683	245	106.228	838.744	5709.62
MGA 166	153.89	25.7682	162.549	72.14	1024.59	6042.98
MGA 167	175.1	16.1776	236.3	100.896	1242.26	6233.45
MGA 168	153.2	19.4687	244.962	105.826	957.858	6151.83
MGA 169	172.92	19.0691	148.411	68.003	1106.8	5913.86
MGA 170	190.84	15.3876	68.534	44.565	1339.84	6377.14
MGA 171	164.42	23.4509	160.833	71.575	1089.71	5532.85
MGA 172	174.76	13.2174	201.332	85.604	1088.22	6071.75
MGA 173	142.32	25.3815	244.999	108.894	829.07	5816.69
MGA 174	156.81	25.4502	244.969	106.662	1134.68	5638.48
MGA 175	159.69	18.4762	244.993	116.173	1046.82	6126.88
MGA 176	187.23	20.5714	70.4	45.331	1293.25	5863.05
MGA 177	175.37	21.907	92.25	51.722	1212.97	6136.1
MGA 178	152.75	24.063	195.399	80.138	1009.69	6065.98
MGA 179	192.13	15.9976	72.461	45.587	1340.23	6043.36
MGA 180	148.35	23.1542	244.999	104.319	939.416	5840.17
MGA 181	180.8	18.5886	115.903	58.907	1315.58	6336.5
MGA 182	147.75	25.36	209.899	84.279	937.373	6206.22
MGA 183	148.74	22.4397	244.6	96.797	950.952	5944.27
MGA 184	179.02	11.6172	244.839	103.798	1227.5	6062.8
MGA 185	154.36	21.7296	244.999	101.68	1019.8	5988.66
MGA 186	179.98	13.3465	133.747	62.873	1150.16	6070.86
MGA 187	158.55	20.2774	226.215	86.6	1044.08	6005.78
MGA 188	166.22	15.4053	244.964	110.932	1042.76	5928.88
MGA 189	179.6	12.2913	192.083	82.373	1165.14	5865.2
MGA 190	146.52	25.0858	197.027	81.164	911.438	6244.13
MGA 191	168.64	17.0116	211.855	88.571	1073.38	5906.04
MGA 192	166.94	18.9035	214.367	89.005	1186.03	6345.3
MGA 193	181.68	17.4829	163.507	72.208	1218.47	6137.99
MGA 194	150.71	25.1465	244.998	108.379	1033.18	5751.5
MGA 195	161.69	24.4041	244.96	108.266	1066.42	5973.43
MGA 196	166.57	15.4772	244.984	103.938	1110.62	6021.16
MGA 197	176.42	16.4433	208.167	88.555	1130.97	5905.79
MGA 198	162.88	18.9859	244.931	114.619	1078.49	5975.77
MGA 199	167.14	22.5296	224.846	96.402	1138.77	6092.16
MGA 200	169.24	20.6939	243.755	102.849	1072.46	5961.61
MGA 201	145.87	22.4098	245.004	106.889	965.991	6469.65
MGA 202	148.95	21.484	245	106.496	1014.24	6463.87
MGA 203	174.06	15.5177	245.007	104.095	1503.09	6415.6
MGA 204	181.51	12.7659	245.017	111.175	1584.21	6408.62
MGA 205	186.72	11.973	245.008	119.33	1634	6461.02
MGA 206	192.58	11.1515	245.001	124.024	1683.6	6522.01
MGA 207	153.38	20.2096	245	106.262	1087.73	6454.48
MGA 208	196.74	10.5437	245.011	128.794	1714.63	6564.42
MGA 209	156.63	19.2042	245.001	105.854	1152.24	6444.24
MGA 210	159.52	18.4766	245.001	105.191	1211.7	6439.37
MGA 211	162.28	17.6413	245.001	104.545	1267.71	6434.74
MGA 212	168.55	16.4003	245.001	103.726	1397.13	6424.03
MGA 213	140.8	27.823	219.564	99.733	875.776	6210.46
MGA 214	141.52	29.119	198.696	93.37	879.765	6220.66
MGA 215	173.34	25.4847	38.596	64.003	1106.99	6330.57
MGA 216	181.16	24.7654	12.813	55.275	1142.87	6394.13
MGA 217	189.85	17.1487	6.479	26.587	1137.6	6382.54
MGA 218	193.8	15.0196	6.336	25.771	1142.01	6416.98
MGA 219	145.9	29.0334	162.464	82.664	909.22	6264.7
MGA 220	197.15	13.5622	6.337	25.764	1200.49	6449.62
MGA 221	150.22	27.5243	135.327	81.216	941.449	6264.11
MGA 222	153.57	26.2764	118.446	80.439	974.399	6266.59
MGA 223	156.96	25.3428	102.733	78.753	1008.53	6273.46
MGA 224	165.22	25.0797	68.572	72.347	1062.11	6300.38
MGA 225	139.01	28.185	245	108.475	776.286	5522.3
MGA 226	139.26	29.1211	245	109.17	748.563	5294.67
MGA 227	162.19	29.1446	245	116.086	1070.69	5080.65
MGA 228	169.48	27.3823	245	116.855	1158.92	5078.34
MGA 229	176.08	24.7001	245	116.325	1258.89	5076.62
MGA 230	181.97	22.3307	245	116.396	1351.28	5075.54
MGA 231	139.19	32.0713	245	111.671	763.837	5170.68
MGA 232	185.79	21.5081	245	117.149	1399.08	5075.07
MGA 233	139.29	34.065	245	113.344	781.835	5128.81
MGA 234	140.45	35.4427	245	114.53	803.19	5105.45
MGA 235	143	36.1644	245	115.601	838.884	5094.42
MGA 236	154.48	31.6314	245	115.435	973.262	5084.47
MGA 237	142.74	24.5562	235.4	90.907	890.099	6227.02
MGA 238	143.92	24.9621	213.553	85.511	898.465	6245.9
MGA 239	175.94	20.1462	49.021	38.997	1109.4	6358.57
MGA 240	183.67	19.3635	21.995	31.524	1143.61	6372.76
MGA 241	189.89	17.1275	6.737	26.239	1133.58	6383.03
MGA 242	193.84	15.2381	6.472	25.775	1153.41	6407.4
MGA 243	146.77	25.8047	175.52	75.869	916.219	6274.11
MGA 244	197.16	13.7062	6.538	25.786	1201.23	6426.29
MGA 245	150.68	24.8211	148.097	68.104	939.158	6291.91
MGA 246	154.98	23.0802	128.537	62.01	973.71	6285.43
MGA 247	158.74	22.005	113.57	57.669	1008.41	6294.73
MGA 248	167.73	20.8901	78.818	47.499	1062.64	6329.69

## Sheet: Fig. 3
NUTS2	Increase in investment (EUR per capita per year)	Decrease in prices (EUR per MWh)	Increase in jobs (job per 1'000 capita)	Decrease in GHG emissions (tCO2 per capita per year)	Decrease in PM10 emissions (kgPM10 per capita per year)	Decrease in land use (‰ of total area)
AL01	71.6436	6.70548	0.649384	0	0	0
AL02	46.6509	6.70548	0.416449	0	0	0
AL03	107.826	6.70548	1.00729	0	0	0
AT11	411.842	3.22963	4.69112	0.000143765	0.0007933	0
AT12	289.326	3.22963	3.18379	0.9912	0.202161	0.00481527
AT13	36.43	3.22963	0.397537	0.421528	0.116582	0.321557
AT21	210.962	3.22963	2.05025	0.000875076	0.000839427	0
AT22	207.728	3.22963	2.06874	1.08033	0.233025	0.00770819
AT31	164.417	3.22963	1.96163	0.631379	0.136402	0.0068273
AT32	131.562	1.87816	1.55999	0.0552911	0.0042345	0.000880874
AT33	124.204	1.87816	1.70239	2.04907e-05	0.000107394	0
AT34	111.696	1.87816	1.34118	3.92699e-05	0.00023771	0
BA11	220.237	4.68229	1.10294	0	0	0
BA12	73.5749	4.68229	0.80972	2.96308	1.03142	0.00341991
BA13	98.8149	4.68229	1.13593	2.64429	0.910971	0.00164861
BE10	20.8317	1.63599	0.186795	0.00474024	0.0043631	0
BE21	54.5071	1.63599	0.722014	0.433016	0.104291	0.0434579
BE22	79.5626	1.40471	0.712235	0.802879	0.187538	0.0336191
BE23	48.8429	1.49042	0.48507	1.07241	0.199071	0.13512
BE24	44.1701	1.63599	0.42639	0.553423	0.150055	0.052112
BE25	613.693	1.49042	4.46257	0.471202	0.116879	0.0343384
BE31	75.7406	1.63599	0.663466	0	0	0
BE32	74.3551	1.49042	0.686123	0.69343	0.18995	0.0473394
BE33	174.523	1.40471	1.25824	0.912465	0.22155	0.104468
BE34	1051.73	1.40471	6.50783	0	0	0
BE35	286.516	1.40471	1.93222	0	0	0
BG31	558.326	5.38626	3.69209	0.0212217	0.00305366	0.00144958
BG32	134.915	5.38626	1.80701	0.0856532	0.0134892	7.67369e-05
BG33	155.036	5.38626	1.92984	0.498105	0.102318	0.00457506
BG34	167.873	5.38626	1.79359	0.481869	0.101073	0.00231341
BG41	53.3515	5.38626	0.668014	8.89385	3.11329	0.0130858
BG42	103.765	5.38626	1.40371	0.387852	0.117203	0.00102962
CH01	64.351	1.39113	1.07369	0.00155732	0.0012931	0
CH02	79.6949	1.39113	1.32954	0.00161793	0.00144402	0.0121669
CH03	59.5094	1.40515	1.0363	0.16609	0.0400152	0.0705838
CH04	43.3539	1.40515	0.777192	0.00217594	0.00153054	0
CH05	77.1534	1.40515	1.26416	0.00356381	0.0028024	0
CH06	69.6635	1.40515	1.12452	0.000826321	0.000965899	0
CH07	78.5103	1.40515	1.13174	0.00153659	0.00107519	0
CZ01	27.4761	2.38512	0.261611	0.000333561	0.00135931	0.0404262
CZ02	83.1479	2.38512	0.904854	0.43151	0.0900883	0.0068122
CZ03	223.774	2.38512	1.68102	0.0358072	0.00902793	0.00470555
CZ04	99.0036	2.38512	0.88301	22.3234	7.66259	0.0534978
CZ05	92.9619	2.99385	0.947163	4.8374	1.6411	0.0121104
CZ06	128.979	2.99385	1.29767	2.29986	0.785328	0.0102133
CZ07	127.155	2.99385	1.03312	0.0163348	0.00523953	0.00401586
CZ08	68.9053	2.99385	0.714593	0.346083	0.0623899	0.00518716
DE11	45.2157	1.73183	0.51991	0.757333	0.200983	0.0424493
DE12	56.848	1.48487	0.563206	1.39798	0.380861	0.0697544
DE13	86.2765	1.47103	0.77202	0.0284781	0.0166059	0.0177312
DE14	77.5187	1.73183	0.744465	0.0254427	0.0437592	0.0322285
DE21	54.8577	1.81531	0.553892	0.719438	0.205025	0.0447169
DE22	195.764	1.94586	1.10068	0.0605424	0.0342505	0.0288972
DE23	187.308	2.53696	1.35904	0.011524	0.0395502	0.0225231
DE24	180.557	2.53696	1.34633	0.00332654	0.0150071	0.0150003
DE25	64.5993	2.53696	0.653649	0.320377	0.105756	0.0461188
DE26	145.295	2.14117	1.16764	0.147303	0.0455326	0.025535
DE27	73.4791	1.81531	0.733698	0.0457826	0.0380968	0.038631
DE30	48.0152	2.59066	0.291608	0.504716	0.138858	0.227711
DE40	220.104	2.59066	1.59488	8.99806	3.17292	0.0272437
DE50	174.252	1.72537	0.980159	1.78183	0.458201	0.236643
DE60	188.011	3.27875	0.682956	1.32182	0.3394	0.142228
DE71	52.487	1.48487	0.565266	0.288025	0.08134	0.0581736
DE72	110.589	2.14117	0.983919	0.00250726	0.00563723	0.00558439
DE73	157.998	2.14117	1.21176	0.381076	0.103839	0.0125023
DE80	683.545	4.39342	4.47064	0.607428	0.190019	0.0163618
DE91	185.754	3.40585	1.27613	1.92212	0.60034	0.0257954
DE92	81.9449	1.72537	0.790222	0.265305	0.0914649	0.0457928
DE93	528.134	3.40585	3.73243	0.132928	0.0711181	0.0256453
DE94	184.68	1.00453	1.42835	1.28338	0.339339	0.0724651
DEA1	24.6096	0.84076	0.323906	4.64131	1.56473	0.154953
DEA2	47.7106	0.84076	0.486868	5.85606	2.03444	0.101076
DEA3	36.9483	1.22163	0.439836	0.746239	0.183589	0.0321633
DEA4	55.7847	1.72537	0.547468	0.69621	0.187165	0.0364363
DEA5	65.7408	1.22163	0.580494	1.5944	0.422581	0.0778601
DEB1	101.341	1.31018	0.950258	0.012291	0.00737314	0.00815369
DEB2	326.144	1.31018	2.02988	0.002522	0.0117651	0.00928539
DEB3	71.0613	1.48487	0.747169	0.456058	0.126099	0.0311158
DEC0	54.753	1.31018	0.601467	2.43477	0.593495	0.030299
DED2	110.042	2.26329	1.04294	7.64015	2.66768	0.0334682
DED4	84.3252	2.26329	0.92344	0.454954	0.14947	0.0135307
DED5	71.8398	2.26329	0.669736	8.72523	3.06178	0.0544838
DEE0	191.48	2.83902	1.60496	2.79129	1.04678	0.0394571
DEF0	375.961	3.27875	2.48605	0.52503	0.155889	0.0431304
DEG0	188.191	2.14117	1.53703	0.738183	0.189764	0.0217799
DK01	57.2723	14.978	0.597025	0.594102	0.159628	0.0378659
DK02	256.575	14.978	2.23548	2.03555	0.475061	0.00315445
DK03	307.875	6.64805	2.37192	1.53868	0.347114	0.00463838
DK04	292.464	6.64805	2.2822	0.42215	0.0634951	0.0011643
DK05	552.969	6.64805	3.93201	0.860016	0.172087	0.00112335
EE00	276.025	16.5267	1.73577	7.17019	1.70965	0.00315785
EL30	58.1495	7.23247	0.582407	1.89574	0.657759	0.0547062
EL41	1661.09	7.23247	10.6736	0.677722	0.159709	0.00184761
EL42	1439.99	7.23247	10.1484	1.73703	0.481939	0.0078239
EL43	429.143	7.23247	3.4607	2.42056	0.674209	0.0185368
EL51	271.272	7.23247	3.04608	0.489704	0.130749	0.00411391
EL52	110.153	7.23247	1.46698	2.787	0.964734	0.00619444
EL53	303.392	7.23247	2.72605	13.3352	4.66752	0.00540438
EL54	295.741	7.23247	2.28119	0	0	0
EL61	232.21	7.23247	2.3332	0	0	0
EL62	564.22	7.23247	4.36331	0	0	0
EL63	352.762	7.23247	2.69363	0	0	0
EL64	519.972	7.23247	3.86221	6.00561	1.70346	0.0307556
EL65	518.509	7.23247	3.72943	4.98728	1.68335	0.00963655
ES11	189.897	4.00966	1.59243	0.51049	0.138952	0.00765645
ES12	82.9748	4.00966	0.709393	6.30414	1.52443	0.0229188
ES13	280.573	3.73397	1.58044	0.265215	0.0657403	0.00547577
ES21	67.8909	3.73397	0.475611	3.1035	0.865496	0.108424
ES22	174.828	3.53325	1.73603	0.883877	0.236401	0.0105006
ES23	322.17	3.73397	2.00793	1.64067	0.459231	0.0203528
ES24	345.933	3.53325	5.10439	1.30102	0.341561	0.00697314
ES30	28.8732	3.89166	0.261528	0.00169621	0.000175883	0.000335927
ES41	141.009	3.5692	3.15178	2.8619	0.675717	0.00239825
ES42	256.139	3.89166	4.96107	0.334198	0.0727472	0.00184673
ES43	181.789	3.5692	4.69596	0.000282414	0.00016697	0.00112111
ES51	48.4938	2.9388	0.583299	0.364582	0.0991548	0.0177628
ES52	58.9411	3.42005	0.693755	0.401613	0.113179	0.0169767
ES53	256.872	15.7778	1.9804	2.82086	0.787164	0.0613637
ES61	104.108	3.5449	1.46382	1.53806	0.395897	0.0136826
ES62	74.4729	2.59526	1.02093	3.33505	0.941716	0.0606785
FI19	452.48	21.3134	2.37649	1.667	0.437678	0.0018896
FI1B	47.7831	19.8241	0.30589	3.18919	0.897601	0.0238193
FI1C	262.03	19.8241	1.65898	1.56226	0.408039	0.0011976
FI1D	482.987	21.4201	3.43458	1.45267	0.456623	0.000123956
FI20	1727.78	21.3134	9.93183	0	0	0
FR10	13.0186	2.13179	0.179799	0.0978758	0.0253068	0.0123677
FRB0	123.479	1.99899	1.36917	0.000133473	0.000134482	0.00372919
FRC1	169.009	1.64245	1.91317	5.20478e-05	9.2678e-05	0
FRC2	137.063	1.36446	1.31283	0.0851477	0.0144416	0.00015295
FRD1	387.11	2.25682	2.32141	3.24618e-05	0.000168897	0.000708763
FRD2	122.609	2.25682	1.02102	0.0553135	0.00984405	0.00460114
FRE1	52.2415	1.38175	0.448356	0.711661	0.199522	0.0463373
FRE2	80.2031	1.64271	1.02583	0.000252771	0.000408205	0
FRF1	54.58	1.30929	0.538514	0.000189317	0.000170108	0.000559003
FRF2	124.823	1.64245	1.57416	0.000266545	0.00038503	0.000753203
FRF3	141.336	1.30929	1.26172	1.16084	0.306326	0.0216384
FRG0	111.674	2.80012	1.14315	0.510622	0.125279	0.00920551
FRH0	207.595	3.76676	1.64664	0.0301663	0.00493226	0.000437172
FRI1	267.717	3.6394	1.74185	0.000471082	0.000376862	0.00156227
FRI2	574.652	1.99899	3.72753	0.000213736	0.00016651	0
FRI3	215.258	2.66893	1.60453	1.42592e-05	7.47867e-05	0.000806469
FRJ1	187.48	3.10372	1.33328	0.114316	0.0265322	0.00112892
FRJ2	141.995	3.05075	1.18846	1.79115e-05	9.2452e-05	0.000716435
FRK1	161.758	2.58824	1.5768	0.48749	0.118013	0.00499269
FRK2	52.4183	1.36446	0.585369	0.000271635	0.000254401	0.00220145
FRL0	121.919	2.56197	1.03403	0.608073	0.17115	0.0181091
FRM0	940.212	4.76237	6.09729	0.175849	0.0340103	0.000654666
HR03	176.953	4.75054	1.77195	0.883529	0.196282	0.000677947
HR04	111.988	4.75054	1.08617	0.171659	0.039763	0.00269191
HU11	21.2292	4.2753	0.227639	0.200658	0.0559114	0.121598
HU12	66.5548	4.2753	0.70065	0.2757	0.0680575	0.00931005
HU21	102.682	4.2753	1.21419	1.1613	0.338152	0.00243463
HU22	112.358	4.2753	1.32641	0.173223	0.0296509	0.00277043
HU23	155.285	4.2753	1.47742	0.182439	0.0231777	0.00368926
HU31	123.918	4.2753	1.08329	3.11337	1.03921	0.00826903
HU32	99.6389	4.2753	1.11189	0.0280339	0.004801	0.000563102
HU33	116.356	4.2753	1.40903	0	0	0
IE04	434.296	12.6581	3.09383	0.905733	0.274378	0.00154993
IE05	267.948	12.6581	2.37983	1.39892	0.350518	0.0061054
IE06	74.4806	12.6581	0.564275	1.19725	0.363421	0.0206315
ITC1	41.2147	1.31079	0.634187	0.859886	0.22709	0.029294
ITC2	286.092	1.31079	1.49959	0	0	0
ITC3	53.575	1.33242	0.632352	2.58546	0.624146	0.0277159
ITC4	26.6761	1.33242	0.509388	0.561449	0.149447	0.0455144
ITF1	82.4294	1.29425	0.955672	0.294919	0.0775529	0.00666077
ITF2	245.076	0.99879	1.8771	1.14326	0.308081	0.0164677
ITF3	32.8621	0.99879	0.474799	0.155117	0.0400307	0.0129789
ITF4	57.1052	0.80695	0.630454	2.27515	0.570907	0.0279045
ITF5	458.657	0.80695	2.85769	0.107838	0.0177672	0.00129027
ITF6	137.291	0.769001	1.21366	1.89783	0.519787	0.047084
ITG1	107.138	0.779742	1.03555	0.764326	0.205956	0.0230545
ITG2	241.855	5.65378	2.28455	3.33139	0.829644	0.0084501
ITH1	60.1351	1.47865	0.732092	0	0	0
ITH2	63.0217	1.47865	0.814943	0	0	0
ITH3	34.632	1.47865	0.622245	1.02572	0.254268	0.0235407
ITH4	69.7985	2.0585	0.777627	0.794835	0.182286	0.011233
ITH5	60.7434	1.48706	0.802696	0.551402	0.146456	0.0208445
ITI1	92.4815	1.36244	0.996171	0.288527	0.0657066	0.00638748
ITI2	169.577	1.1708	1.00808	0.267391	0.0546414	0.00172593
ITI3	78.427	1.29425	0.658002	0.0246978	0.00300769	0.000821435
ITI4	44.6953	1.1708	0.533775	1.16678	0.29838	0.0447776
LT01	79.8504	10.8234	0.561218	0.167586	0.0391889	0.00185119
LT02	165.8	10.8234	1.32245	0.00486177	0.00118231	3.49553e-05
LU00	113.888	1.55667	1.31606	0.0513754	0.00877476	0.00202351
LV00	124.707	13.7666	1.01565	0.574066	0.134469	0.0026406
ME00	171.877	5.88945	1.52863	2.01865	0.637208	0.00103059
MK00	57.1202	5.77605	0.876379	1.35833	0.459096	0.00254991
NL11	404.709	1.7164	2.12265	11.8119	2.95647	0.252447
NL12	583.471	1.7164	3.70842	0.119755	0.0243292	0.00411335
NL13	464.039	1.7164	2.43433	0.138221	0.0264723	0.00534243
NL21	151.555	1.7164	0.906075	0.940412	0.242638	0.0330655
NL22	188.063	1.63818	1.28103	0.00128487	0.00137119	0
NL23	458.827	1.89312	2.7222	1.17675	0.328826	0.0425189
NL31	126.327	1.89312	0.73992	1.10828	0.315855	0.192766
NL32	122.032	1.89312	0.85271	1.31223	0.347737	0.118337
NL33	150.247	1.93164	1.08644	1.96532	0.505336	0.151844
NL34	900.774	1.93164	5.46519	2.18431	0.601216	0.0829543
NL41	178.08	1.63818	1.31579	1.5987	0.375811	0.0327035
NL42	130.567	1.63818	0.850331	1.41192	0.360606	0.098225
NO01	10.2428	19.2763	0.0779938	0	0	0
NO02	331.477	19.4451	1.57718	0	0	0
NO03	60.3596	19.2763	0.472421	0	0	0
NO04	447.615	18.8871	1.04149	0.455294	0.130261	0.00246215
NO05	163.977	19.4451	0.634008	0.506233	0.146213	0.00156386
NO06	143.227	19.5771	1.13836	0	0	0
NO07	264.435	20.5002	2.59302	0.515908	0.147656	0.000288231
PL21	36.5849	3.60761	0.414145	0.890689	0.208968	0.00280909
PL22	27.1009	3.60761	0.323619	2.9563	0.712594	0.016053
PL41	47.7979	3.73475	0.548908	2.29006	0.7417	0.00340888
PL42	364.288	7.03991	1.96885	2.63973	0.608371	0.00347203
PL43	500.032	3.88443	2.40941	0.640719	0.156032	0.0082688
PL51	53.1141	3.88443	0.510897	2.35646	0.763402	0.00456174
PL52	75.6649	3.60761	0.825393	3.23285	0.756758	0.00483744
PL61	237.804	3.73475	1.64357	0.822598	0.200434	0.011561
PL62	161.723	4.76668	1.26578	0.0505205	0.00502826	5.15097e-05
PL63	321.276	7.03991	1.78925	0.489756	0.102832	0.00140117
PL71	39.7597	3.73475	0.458577	10.3826	3.51123	0.0247045
PL72	64.0933	4.96828	0.652511	3.52302	0.813478	0.00518546
PL81	96.6491	4.96828	0.870975	0.88926	0.297427	0.00379099
PL82	92.2546	4.96828	0.749748	0.304558	0.0722618	0.0042349
PL84	157.375	4.76668	1.29301	0.715738	0.134477	0.000610328
PL91	24.6583	4.76668	0.279206	0.850191	0.194909	0.00578511
PL92	71.0186	4.76668	0.771125	5.23898	1.24734	0.00647712
PT11	53.5048	3.44406	0.600351	0.343677	0.0946473	0.0113783
PT15	239.656	3.78158	2.12437	2.08322	0.595945	0.038044
PT16	124.27	3.44406	1.40049	1.3693	0.318151	0.0105617
PT17	17.5398	3.78158	0.240218	0.68401	0.194297	0.114741
PT18	348.923	3.78158	6.73148	6.95473	1.64978	0.00340479
RO11	46.1246	4.83167	0.400067	0.208553	0.0564283	0.000193822
RO12	67.7274	4.83167	0.568504	0.335926	0.079583	0.0027931
RO21	60.1944	5.84794	0.494632	0.116426	0.0270701	0.00075997
RO22	110.651	5.84794	0.740355	0.465569	0.112565	0.00483141
RO31	25.7192	5.84794	0.233457	0.189155	0.0456691	0.00436825
RO32	13.7478	5.84794	0.119285	0.189842	0.0522861	0.0431932
RO41	62.6736	4.83167	0.510901	7.87465	2.7324	0.00667639
RO42	64.0758	4.83167	0.539643	0.449625	0.0859581	0.000347146
RS11	36.8606	5.20276	0.400837	10.2271	3.58953	0.0620979
RS12	85.0294	5.20276	1.17761	0.0674319	0.0113779	0.00105234
RS21	133.338	5.20276	1.35012	0.281316	0.0716208	0.000239826
RS22	205.999	5.20276	1.72107	3.40948	1.15961	0.00226274
SE11	29.1259	18.104	0.187323	0.89723	0.215576	0.00369201
SE12	76.4862	18.104	0.684653	0.0352113	0.0116431	0.00197488
SE21	277.521	16.0928	1.96129	0	0	0.00104516
SE22	46.5385	16.0928	0.443239	0.184588	0.0428938	0.00260212
SE23	65.4068	16.0928	0.507293	0.0874786	0.0197609	0.00244727
SE31	237.527	18.104	1.98431	0	0	0
SE32	1119.45	18.6891	6.97431	0	0	0
SE33	501.021	20.0617	5.98431	0	0	0
SI03	143.06	3.18156	2.04892	3.36403	1.12403	0.00540752
SI04	99.339	3.18156	1.41751	0.517533	0.148741	0.00078495
SK01	35.8778	4.0108	0.319508	0.104764	0.0248166	0.00540781
SK02	141.067	4.0108	0.760985	0.974797	0.287589	0.00555226
SK03	46.7556	4.0108	0.39687	0	0	0
SK04	42.5964	4.0108	0.323013	0.543622	0.0971353	0.000780058
UKC1	68.793	1.34726	0.63572	0.0024015	0.00207738	0.00499669
UKC2	116.566	1.34726	1.0843	1.34032e-05	5.68977e-05	0
UKD1	396.006	1.34726	3.36143	0.454983	0.0878426	0.006683
UKD3	26.7627	1.20327	0.213944	0.000384823	0.000411641	0
UKD4	69.7334	1.20327	0.541072	0.000115549	0.000626972	0.00768936
UKD6	70.1876	1.20327	0.458993	1.29009	0.311609	0.0183454
UKD7	49.7244	1.20327	0.382531	0.684563	0.192035	0.278199
UKE1	155.054	1.279	1.18705	7.32303	2.08963	0.376221
UKE2	128.606	1.34726	1.49634	2.8258	0.246342	0.0085066
UKE3	54.0338	1.279	0.342206	0.0471871	0.00477068	0.00869471
UKE4	37.4281	1.279	0.286618	0.0544356	0.0128633	0.0122285
UKF1	28.5874	1.167	0.321394	3.54906	0.941154	0.187521
UKF2	30.1902	1.167	0.462232	0.248322	0.059706	0.0176445
UKF3	153.918	1.279	1.54725	2.87538	0.790769	0.0701343
UKG1	46.3411	1.167	0.638486	0.000397937	0.000801805	0
UKG2	41.8531	1.167	0.555265	0.000868593	0.00107284	0
UKG3	19.0743	1.167	0.259682	0.000620175	0.00052443	0
UKH1	106.158	1.31771	0.872003	0.560197	0.137121	0.0214018
UKH2	26.3928	1.53536	0.330348	0.583762	0.158108	0.0494849
UKH3	131.803	1.29691	0.62969	0.338003	0.0844876	0.0305546
UKI3	26.2303	1.53536	0.170268	0.543289	0.155791	0.791523
UKI4	14.6657	1.53536	0.11849	0.469492	0.12914	0.583632
UKI5	19.7123	1.53536	0.182836	0.136688	0.0407799	0.0813935
UKI6	26.8906	1.53536	0.22375	2.50488e-05	0.000137218	0
UKI7	20.1452	1.53536	0.20735	0.032324	0.00793302	0.0148704
UKJ1	32.2953	1.5258	0.342017	0.88095	0.244865	0.0612837
UKJ2	25.5283	1.53536	0.328655	0.0891861	0.0193376	0.00675574
UKJ3	69.0826	1.5258	0.506539	0.712565	0.196538	0.0562444
UKJ4	146.078	1.29691	0.683001	1.91032	0.536545	0.153038
UKK1	53.8047	1.5258	0.472567	0.0025566	0.00118244	0.000829101
UKK2	556.354	1.51118	2.49512	0.0399409	0.00806957	0.00354057
UKK3	594.426	1.51118	3.38434	0.118741	0.0230859	0.00187923
UKK4	248.916	1.51118	1.58475	0.978647	0.259947	0.0326098
UKL1	225.281	0.945624	1.80591	1.89405	0.520526	0.0560744
UKL2	168.455	1.51118	1.16309	4.0317	1.10016	0.0981698
UKM5	255.223	2.24385	1.30015	3.26248	0.920572	0.0476772
UKM6	2384.74	2.24385	16.0441	0.135296	0.0302803	0.000168093
UKM7	110.367	1.97166	0.963921	0.000302346	0.000514997	0.0027611
UKM8	39.1568	1.97166	0.370594	0.000105002	0.000569697	0
UKM9	166.39	1.97166	1.918	7.40442e-05	0.000379432	0.00197757
UKN0	145.111	10.3832	1.13782	2.30035e-05	0.000131034	0
UKN1	133.399	10.3832	1.41906	2.27459	0.602456	0.0339851

## Sheet: Fig. 4a
NUTS2	Divestment (EUR per capita per year)	Sensitivity to divestment (index)	Adaptive capacity to divestment (index)
AL01	0.00372584	0.436764	0.182609
AL02	0.00266682	0.428802	0.182609
AL03	0.00347592	0.435437	0.182609
AT11	0.00226601	0.385518	0.455613
AT12	24.3634	0.374017	0.466778
AT13	19.1325	0.345044	0.868173
AT21	0.00118345	0.372009	0.54117
AT22	23.3612	0.366701	0.481904
AT31	19.3937	0.336877	0.4783
AT32	2.96304	0.321175	0.46781
AT33	0.000267297	0.333781	0.506545
AT34	0.000505997	0.328915	0.468312
BA11	0.0350973	0.559164	0.17842
BA12	43.2399	0.559164	0.17842
BA13	37.1863	0.559164	0.17842
BE10	0.000479699	0.382233	0.665099
BE21	18.6704	0.388362	0.797512
BE22	30.324	0.417334	0.574165
BE23	326.639	0.408488	0.703188
BE24	25.3491	0.395881	0.818523
BE25	23.5564	0.404507	0.585859
BE31	0.00140392	0.410529	0.758402
BE32	34.0593	0.455425	0.601284
BE33	440.673	0.449233	0.566512
BE34	0.00795203	0.456973	0.427572
BE35	0.00452619	0.451887	0.555178
BG31	76.3205	0.511466	0.00537065
BG32	1.41861	0.510581	0.202095
BG33	17.54	0.506379	0.119799
BG34	14.7634	0.505716	0.00918916
BG41	146.702	0.296539	0.361542
BG42	8.74915	0.328166	0.155549
CH01	0.000112695	0.190012	0.737894
CH02	143.997	0.195152	0.80662
CH03	208.52	0.170594	0.917225
CH04	0.00288102	0.151359	0.965611
CH05	0.00372219	0.200374	0.684777
CH06	0.00549465	0.183877	0.789907
CH07	0.012072	0.179615	0.682712
CZ01	1.46816	0.209887	0.882939
CZ02	12.0148	0.28442	0.402975
CZ03	45.0802	0.287295	0.351224
CZ04	368.358	0.297248	0.202448
CZ05	71.9244	0.288844	0.364086
CZ06	43.3656	0.283536	0.467629
CZ07	3.2004	0.290171	0.410997
CZ08	7.11077	0.288844	0.384007
DE11	65.7824	0.303534	0.595751
DE12	113.305	0.319236	0.659962
DE13	8.05802	0.330737	0.641616
DE14	16.8002	0.320121	0.646203
DE21	27.5987	0.268007	0.737079
DE22	187.546	0.308038	0.558204
DE23	19.9297	0.30096	0.659108
DE24	9.774	0.310692	0.571964
DE25	27.4717	0.297201	0.663694
DE26	155.53	0.304941	0.585723
DE27	117.713	0.307153	0.594896
DE30	16.1907	0.298861	0.827093
DE40	174.698	0.382874	0.455431
DE50	50.0825	0.299638	1
DE60	30.9406	0.26779	0.853622
DE71	103.945	0.297443	0.703283
DE72	2.79837	0.334377	0.648245
DE73	15.004	0.328185	0.547341
DE80	38.4492	0.381957	0.475924
DE91	43.7003	0.312019	0.595048
DE92	115.348	0.323962	0.562942
DE93	25.8754	0.345194	0.51249
DE94	224.542	0.329491	0.484971
DEA1	98.3735	0.344125	0.605638
DEA2	118.558	0.341471	0.679022
DEA3	22.3815	0.36027	0.559773
DEA4	25.0505	0.351645	0.601051
DEA5	54.7509	0.357837	0.582705
DEB1	4.60696	0.321903	0.56477
DEB2	8.24639	0.328096	0.532664
DEB3	22.9598	0.314384	0.638154
DEC0	50.9204	0.327995	0.683834
DED2	128.857	0.350233	0.571931
DED4	12.6198	0.354878	0.4802
DED5	149.748	0.348022	0.571931
DEE0	80.6371	0.380583	0.425533
DEF0	157.357	0.345483	0.553347
DEG0	32.7844	0.370144	0.539035
DK01	16.0036	0.21428	0.940075
DK02	31.2761	0.266696	0.64068
DK03	30.7862	0.247897	0.528336
DK04	8.33826	0.247455	0.640829
DK05	15.6064	0.252321	0.526152
EE00	121.074	0.242234	0.481445
EL30	36.1728	0.610504	0.330374
EL41	6.47011	0.597699	0.0954829
EL42	16.3561	0.579122	0.0954829
EL43	22.7711	0.589516	0.0954829
EL51	24.3043	0.844453	0.0583827
EL52	49.5631	0.839808	0.14094
EL53	213.017	0.836712	0.0583827
EL54	0.00198131	0.843789	0.0583827
EL61	0.000920754	0.99801	0.0891385
EL62	0.00340915	0.991153	0.107485
EL63	0.00100186	1	0.135004
EL64	171.047	0.991596	0.107485
EL65	118.403	0.995577	0.102898
ES11	20.5219	0.425014	0.379696
ES12	187.077	0.425899	0.494995
ES13	13.443	0.423466	0.458666
ES21	58.4676	0.389543	0.624814
ES22	43.638	0.393966	0.483424
ES23	81.9608	0.40414	0.364133
ES24	64.0325	0.401707	0.368863
ES30	0.114851	0.384895	0.784639
ES41	93.426	0.454046	0.324542
ES42	32.3538	0.462892	0.32146
ES43	95.4241	0.466873	0.300689
ES51	32.8545	0.389737	0.474954
ES52	25.9082	0.408979	0.390869
ES53	26.3227	0.396372	0.259765
ES61	51.5534	0.427107	0.281523
ES62	86.8414	0.42202	0.385701
FI19	75.1698	0.324164	0.537715
FI1B	82.2037	0.293422	0.891112
FI1C	33.1023	0.323501	0.558422
FI1D	23.917	0.327482	0.542474
FI20	0.865908	0.309125	0.64016
FR10	1.95446	0.374877	0.746033
FRB0	122.32	0.480624	0.441053
FRC1	0.00139591	0.481509	0.422359
FRC2	2.07959	0.4545	0.49481
FRD1	18.1753	0.482172	0.37531
FRD2	64.5159	0.477749	0.458746
FRE1	47.3049	0.421295	0.457356
FRE2	0.000200565	0.487038	0.45146
FRF1	5.27512	0.441894	0.523978
FRF2	31.2582	0.47974	0.34316
FRF3	70.3888	0.456269	0.359473
FRG0	19.8645	0.421099	0.538632
FRH0	0.347008	0.424416	0.436392
FRI1	41.5368	0.461422	0.414405
FRI2	0.000572392	0.469827	0.392897
FRI3	24.6577	0.428176	0.329264
FRJ1	1.06712	0.462057	0.451111
FRJ2	22.9101	0.459211	0.548374
FRK1	24.4724	0.483741	0.347447
FRK2	32.7502	0.466269	0.492504
FRL0	29.1033	0.449008	0.451586
FRM0	1.7248	0.45697	0.278083
HR03	12.5912	0.430302	0.20928
HR04	7.56756	0.428312	0.342074
HU11	9.04663	0.311425	0.845311
HU12	12.5571	0.371582	0.440112
HU21	19.0321	0.454865	0.38565
HU22	8.19965	0.450442	0.324437
HU23	59.8688	0.466145	0.289039
HU31	55.8846	0.440134	0.332685
HU32	1.65409	0.442346	0.239125
HU33	9.33856e-05	0.438143	0.219311
IE04	25.7379	0.341674	0.518387
IE05	39.4926	0.237947	0.680147
IE06	38.4274	0.248121	0.772693
ITC1	43.119	0.498862	0.316298
ITC2	0.0452324	0.482053	0.380249
ITC3	58.3828	0.497314	0.389549
ITC4	27.8407	0.482717	0.443941
ITF1	13.9596	0.523713	0.198956
ITF2	60.1061	0.534329	0.166101
ITF3	7.88725	0.540079	0.175626
ITF4	46.1418	0.538974	0.119218
ITF5	5.82479	0.531675	0.0925422
ITF6	95.1186	0.543397	0.0363597
ITG1	25.3198	0.578504	0.16779
ITG2	62.3586	0.570763	0.19854
ITH1	0.0087153	0.452863	0.307772
ITH2	0.00830761	0.47321	0.385742
ITH3	14.3045	0.483605	0.337261
ITH4	23.3551	0.488029	0.384479
ITH5	26.7174	0.47697	0.359605
ITI1	7.1156	0.517715	0.301234
ITI2	7.04941	0.531206	0.162781
ITI3	1.26571	0.525013	0.175265
ITI4	41.6301	0.51307	0.408774
LT01	7.03766	0.275405	0.478252
LT02	1.13646	0.310128	0.241674
LU00	2.35275	0.114476	0.691938
LV00	22.3386	0.387778	0.275611
ME00	27.6079	0.599554	0.109224
MK00	22.7831	0.488906	0.139257
NL11	387.634	0.268979	0.618741
NL12	6.41069	0.292865	0.517837
NL13	7.27243	0.292644	0.588196
NL21	10.1069	0.279374	0.628156
NL22	7.76076e-05	0.278489	0.743347
NL23	61.8058	0.286451	0.667729
NL31	55.6291	0.235221	0.934281
NL32	46.9542	0.227922	0.751612
NL33	55.7892	0.256231	0.784174
NL34	143.27	0.273704	0.482544
NL41	39.2373	0.274305	0.76801
NL42	58.272	0.286027	0.713932
NO01	0.00115765	0.274322	0.829696
NO02	0.0349058	0.321652	0.464167
NO03	0.00147541	0.321431	0.540217
NO04	22.4134	0.306834	0.506334
NO05	24.8817	0.303959	0.484362
NO06	0	0.306834	0.571506
NO07	25.3208	0.308824	0.466016
PL21	12.5817	0.443541	0.304576
PL22	41.9107	0.438011	0.280804
PL41	34.1251	0.367895	0.252502
PL42	45.3231	0.379838	0.227072
PL43	28.9959	0.380281	0.232606
PL51	34.889	0.363718	0.370814
PL52	45.5891	0.378315	0.227092
PL61	34.5019	0.358859	0.270054
PL62	1.61494	0.364831	0.194052
PL63	9.20145	0.35134	0.353655
PL71	154.933	0.428632	0.320088
PL72	47.4582	0.438585	0.173654
PL81	23.4109	0.41034	0.226734
PL82	12.2362	0.408791	0.283504
PL84	11.1734	0.40857	0.207959
PL91	12.2588	0.367369	0.599593
PL92	75.3412	0.432613	0.251017
PT11	17.159	0.471402	0.387875
PT15	103.869	0.445384	0.361772
PT16	48.031	0.470368	0.38469
PT17	26.379	0.442426	0.558723
PT18	144.955	0.473167	0.400279
RO11	3.32701	0.325478	0.0921055
RO12	12.7993	0.324815	0.126539
RO21	3.40895	0.309567	0.0668415
RO22	28.9005	0.30072	0
RO31	9.10153	0.374953	0.126503
RO32	9.24578	0.306171	0.55533
RO41	125.9	0.561705	0.0445058
RO42	6.68827	0.549099	0.322378
RS11	148.308	0.448941	0.371925
RS12	2.62627	0.468846	0.147186
RS21	3.91989	0.600342	0.0783879
RS22	47.2879	0.600784	0.0921474
SE11	12.2943	0.22443	0.920546
SE12	108.879	0.26424	0.610055
SE21	98.6693	0.257394	0.477963
SE22	4.74069	0.259606	0.62903
SE23	71.1659	0.248548	0.598845
SE31	0.0234476	0.299364	0.427919
SE32	0	0.294941	0.498566
SE33	0	0.2872	0.457287
SI03	62.1958	0.412746	0.454421
SI04	7.36056	0.390408	0.546896
SK01	4.62696	0.304287	0.630013
SK02	31.0573	0.376608	0.273511
SK03	6.34868e-05	0.382358	0.297501
SK04	7.45016	0.386118	0.30588
UKC1	27.2805	0.389657	0.440663
UKC2	1.4874e-05	0.381474	0.559913
UKD1	23.2245	0.378859	0.485332
UKD3	0.0784851	0.375763	0.618341
UKD4	34.3216	0.381955	0.512851
UKD6	33.3563	0.351435	0.65962
UKD7	34.3187	0.384609	0.549543
UKE1	361.817	0.384234	0.545658
UKE2	73.6208	0.375608	0.499793
UKE3	2.51277	0.389763	0.467687
UKE4	2.77158	0.378705	0.559418
UKF1	133.048	0.425705	0.526618
UKF2	12.4523	0.418407	0.499099
UKF3	142.015	0.430792	0.402782
UKG1	0.00288416	0.382535	0.643455
UKG2	0.00239605	0.397575	0.574657
UKG3	0.00137032	0.391161	0.533378
UKH1	35.7309	0.36396	0.615934
UKH2	20.2634	0.350027	0.670972
UKH3	16.3982	0.36971	0.52879
UKI3	19.2686	0	0.777296
UKI4	15.2316	0.308747	0.809402
UKI5	4.9118	0.372443	0.635114
UKI6	0.00102444	0.359173	0.74519
UKI7	0.317349	0.334845	0.818575
UKJ1	37.9408	0.355277	0.939467
UKJ2	3.35385	0.381374	0.696381
UKJ3	30.4634	0.382038	0.719314
UKJ4	84.7287	0.395971	0.554199
UKK1	4.30773	0.370455	0.566595
UKK2	19.1892	0.387043	0.534489
UKK3	1.18187	0.395226	0.447345
UKK4	48.676	0.390802	0.493211
UKL1	115.467	0.40558	0.435789
UKL2	179.17	0.387665	0.490827
UKM5	162.017	0.389828	0.471051
UKM6	1.46656	0.418137	0.448119
UKM7	41.115	0.410618	0.493984
UKM8	0.0190701	0.421897	0.493984
UKM9	71.7849	0.440696	0.429773
UKN0	1.03795	0.372271	0.447225
UKN1	96.3485	0.372271	0.447225

## Sheet: Fig. 4b
NUTS2	Vulnerability to divestment (index)	Vulnerability to price increase (index)	Vulnerability to job loss (index)	Vulnerability to GHG increase (index)	Vulnerability to PM10 increase (index)	Vulnerability to land use increase (index)
AL01	7.92568e-06	0.342887	2.29525e-05	0.00542016	0.0488713	0.102939
AL02	5.5695e-06	0.342887	1.63237e-05	0.00280931	0.0200037	0.0872079
AL03	7.37158e-06	0.342887	2.13121e-05	0.339875	0.270914	0.156826
AT11	2.83367e-06	0.0168285	8.05332e-07	0.0484203	0.0798973	0.473333
AT12	0.0289516	0.0105045	0.00371731	0	0.00068733	0.169543
AT13	0.00518547	0.0593519	0.00875797	0.0462149	0.00584271	0.288082
AT21	1.20362e-06	0.0261656	6.09178e-07	0.0259903	0.0493837	0.0247589
AT22	0.0264456	0.0264456	0.00706104	0.000427862	0.00230084	0.0288076
AT31	0.020309	0.00809671	0.00154439	0.00118192	0.00165839	0.0514368
AT32	0.00301773	0.027218	0.000445553	0.0369467	0.0259925	0.0393837
AT33	2.62324e-07	0.0377063	5.12342e-08	0.0145565	0.0281356	0.0105977
AT34	5.27259e-07	0.0628517	1.4152e-07	0.0104122	0.0134452	0.0130618
BA11	9.60723e-05	0.56753	0.000270497	0.00237121	0.0385734	0.130441
BA12	0.118361	0.56753	0.242827	0	0	0.0719858
BA13	0.101791	0.56753	0.208531	0	0	0.0592822
BE10	3.65888e-07	0.192301	1.01008e-06	7.48327e-05	0.000119565	0.305067
BE21	0.00874829	0.0402482	0.0118323	0.0119441	0.0152421	0.0971078
BE22	0.0321105	0.049116	0.0189406	0.00255309	0.00749286	0.122795
BE23	0.235974	0.0416099	0.173923	0.00183951	0.0178438	0.0873192
BE24	0.0108513	0.0368579	0.0106705	0.059058	0.028873	0.0812501
BE25	0.0235135	0.0420436	0.0091983	0.0267316	0.02052	0.167202
BE31	8.29688e-07	0.0999819	1.00773e-06	0.00800333	0.0407073	0.251755
BE32	0.0368512	0.122749	0.0314037	0.0189215	0.0118187	0.21773
BE33	0.511328	0.135607	0.482051	0.0711296	0.0604277	0.175192
BE34	1.23944e-05	0.131814	1.63408e-06	0.0255177	0.230707	0.134604
BE35	5.42105e-06	0.133499	1.47647e-06	0.0116238	0.0712	0.104807
BG31	0.231342	0.328707	0.471155	0.000451234	0.0197585	0.22074
BG32	0.0034436	0.30106	0.00280858	5.93335e-05	0.0287438	0.174707
BG33	0.0465825	0.298523	0.0343437	0.36257	0.206338	0.216596
BG34	0.0440776	0.304659	0.0405556	0.0557968	0.0486374	0.0628855
BG41	0.165495	0.226929	0.194163	0	0	0.00388864
BG42	0.0144467	0.309396	0.0167348	0.000424889	0.00119927	0.0182926
CH01	3.34424e-08	0.039215	1.08795e-07	0.00597529	0.00488072	0.0221064
CH02	0.0323797	0.0337325	0.0287726	0.00873738	0.00887804	0.0255017
CH03	0.0175447	0.0248777	0.0967347	0.0131234	0.00209956	0.0197157
CH04	8.9352e-08	0	2.05484e-07	0.00374986	0.00228951	0.010269
CH05	1.40085e-06	0.0172449	2.70521e-07	0.00940369	0.00803521	0.00625814
CH06	1.26478e-06	0.00282944	1.01308e-07	0.0076275	0.00778419	0.0114478
CH07	4.09932e-06	0.0891909	5.2452e-06	0.00356809	0.00213868	0.00053845
CZ01	0.000214935	0.119326	0.00303035	0.00196666	0.00511654	0.107797
CZ02	0.0121564	0.148562	0.00670537	0	0.00181	0.0229235
CZ03	0.0500662	0.154557	0.0564505	0.00217993	0.0703255	0.0190216
CZ04	0.520335	0.262418	0.57269	0	0	0.0213404
CZ05	0.0787176	0.136428	0.0450321	0	0	0.0227871
CZ06	0.0390033	0.132906	0.0336306	0	0	0.0675017
CZ07	0.00325919	0.138077	0.00267167	0.00106452	0.0353146	0.0253252
CZ08	0.00753859	0.151346	0.0153548	0	0.004826	0.01861
DE11	0.0480951	0.0185574	0.0517697	0	0	0.0795783
DE12	0.0732864	0.0338471	0.105575	0	0	0.0874135
DE13	0.00569108	0.0238942	0.0107524	0.00552559	0.00395495	0.0488573
DE14	0.0113375	0.0215253	0.0252933	0.000636388	0.000421674	0.0533222
DE21	0.0115876	0.0227867	0.0279718	0.000222742	0.000215994	0.111196
DE22	0.152079	0.053018	0.158021	0.029041	0.00680207	0.13348
DE23	0.0121832	0.0330622	0.0339782	0.00601741	0.0081306	0.0918872
DE24	0.00774493	0.0363333	0.0166766	0.00955473	0.0063303	0.102939
DE25	0.0163608	0.0423525	0.0336512	0.0886973	0.0039714	0.0868247
DE26	0.117073	0.0397827	0.132565	0.023676	0.00581616	0.143739
DE27	0.0872734	0.0313929	0.103015	0.000676479	0.00138004	0.129942
DE30	0.00498519	0.0565912	0.0140268	0	0	0.285306
DE40	0.217036	0.040185	0.138525	0	0	0.0730055
DE50	0	0.0909884	0.0434248	0	0	0.202432
DE60	0.0072266	0.022422	0.026096	0	0	0.312302
DE71	0.0546618	0.0270051	0.0756358	0.00830915	0.000445732	0.110273
DE72	0.00196118	0.0358772	0.00455825	0.00410931	0.00574654	0.0313181
DE73	0.013281	0.0257989	0.0153123	0	0.000131257	0.0576737
DE80	0.0458597	0.021192	0.0558918	0	0	0.244324
DE91	0.0329007	0.028434	0.0472042	0	0	0.124725
DE92	0.0973146	0.0451119	0.113247	0.000283502	0.000698768	0.148482
DE93	0.0259459	0.0111856	0.0380241	0.0015675	0.00445368	0.231527
DE94	0.227043	0.0762446	0.201117	0.000375614	0.00296304	0.177371
DEA1	0.0795471	0.0979377	0.0897391	0	0	0.0917615
DEA2	0.0774271	0.0853384	0.0992259	0	0	0.151229
DEA3	0.0211509	0.0576949	0.0280447	0	0.000145842	0.0784111
DEA4	0.0209398	0.0364743	0.0311515	0	2.91128e-05	0.0448855
DEA5	0.0487141	0.0740977	0.0608622	0.000647312	4.08987e-05	0.0782704
DEB1	0.00384586	0.0595035	0.00589228	0.00855254	0.00534096	0.0468411
DEB2	0.00753405	0.0486505	0.0103965	0.00921201	0.0128939	0.134272
DEB3	0.0155627	0.0516643	0.0154514	0.176608	0.0122535	0.0889079
DEC0	0.0314637	0.078562	0.0479094	0	0	0.0365791
DED2	0.115111	0.0520328	0.0880594	0	0	0.114413
DED4	0.0138708	0.0657571	0.0137871	0	1.90972e-05	0.0770831
DED5	0.132928	0.0563718	0.112463	0	0	0.0949352
DEE0	0.105047	0.0460589	0.116436	0	0	0.121321
DEF0	0.144683	0.0241302	0.124592	0	0.000104973	0.224144
DEG0	0.0333304	0.0643003	0.0302315	0.00355009	0.000420344	0.0911223
DK01	0.00122446	0	0.00102367	0	0.00103104	0.0513996
DK02	0.0178586	0	0.00569918	0	0	0.0493835
DK03	0.0214484	0.00414933	0.00666102	0	0	0.11491
DK04	0.00441579	0.00399701	0.000819421	0	0.016796	0.0450802
DK05	0.011118	0.00455902	0.00280321	0	0.00433014	0.111973
EE00	0.0906179	0.000269674	0.11897	0	0	0.00628944
EL30	0.0881126	0.11698	0.152416	0	0	0.00647685
EL41	0.0208423	0.148631	0.0461859	0.00806404	0.0293203	0.110359
EL42	0.0510506	0.133578	0.0605202	0.00121754	0.00435423	0.668442
EL43	0.0723488	0.138918	0.0925181	0.00125114	0.00381613	0.277992
EL51	0.115151	0.149112	0.0856308	0.150604	0.0939867	0.0849545
EL52	0.213057	0.13842	0.175195	0	0	0.144694
EL53	1	0.143062	1	0	0	0.124737
EL54	9.37983e-06	0.129828	7.81161e-06	0.0126384	0.0936157	0.00834022
EL61	4.9873e-06	0.132339	3.76721e-06	0.0075208	0.0339522	0.212459
EL62	1.79696e-05	0.115539	6.08059e-06	0.00428062	0.0261278	0.0846146
EL63	5.16363e-06	0.162139	5.31933e-06	0.00412804	0.0251089	0.0487491
EL64	0.90199	0.136892	0.711363	0.0330356	0.0110195	0.0163693
EL65	0.630105	0.149787	0.300898	0	0	0.10153
ES11	0.0322374	0.154115	0.0203748	0	0.000284921	0.0200349
ES12	0.239749	0.150119	0.358926	0	0	0.00248637
ES13	0.0183618	0.115097	0.00802736	0.00504824	0.0030227	0.0364254
ES21	0.0509157	0.0739569	0.063348	0	0	0.00812079
ES22	0.0529167	0.0667546	0.0195443	0.00927879	0.00406532	0.123595
ES23	0.125499	0.0877608	0.0298421	0.0257946	0.00658839	0.208926
ES24	0.0967317	0.131565	0.0243393	0.0140448	0.00534191	0.399907
ES30	5.67253e-05	0.107747	5.35912e-05	0.00123761	0.00266451	0.0935343
ES41	0.170726	0.114168	0.077376	0	0.00126118	0.232563
ES42	0.0605501	0.211459	0.0347693	0.00154409	0.0120992	0.544277
ES43	0.185636	0.291638	0.146404	0.0102907	0.0216405	0.646202
ES51	0.0400589	0.120516	0.0180383	0.00260936	0.00114725	0.0376313
ES52	0.0384578	0.193388	0.0213422	0.003257	0.000916045	0.0468606
ES53	0.0460191	0.0674628	0.0122927	0	0.000286572	0.228735
ES61	0.0942631	0.306943	0.0862111	0	0	0.327191
ES62	0.134145	0.314458	0.0796953	0	0	0.104462
FI19	0.0671202	0	0.0283525	0	0.00405219	0.000263951
FI1B	0.0156495	0	0.0156996	0	0	0.00225052
FI1C	0.0281758	0	0.0116646	0	0.0021025	0.00118183
FI1D	0.0213523	0	0.00982094	0	0.00544591	0
FI20	0.000573918	0	0.000122494	0.00269469	0.0806181	0.00811695
FR10	0.00110874	0.053724	0.00178727	0.00039713	0.000297539	0.131538
FRB0	0.195798	0.0667357	0.035103	0.0163934	0.0302608	0.0884726
FRC1	2.31342e-06	0.0860725	4.6546e-07	0.0255684	0.0382949	0.107603
FRC2	0.00284513	0.100555	0.00069047	0.00086844	0.0259512	0.0268885
FRD1	0.0326199	0.0570449	0.00596969	0.0267527	0.0383359	0.116036
FRD2	0.0994037	0.0573131	0.0241727	0.000387269	0.011819	0.0807959
FRE1	0.0644381	0.0916444	0.0314411	0.0423826	0.00785715	0.085225
FRE2	3.19273e-07	0.0807525	9.84439e-08	0.00984364	0.0218457	0.140503
FRF1	0.00661169	0.105175	0.00111412	0.0118705	0.0305187	0.0457806
FRF2	0.05869	0.0897316	0.0111094	0.0196695	0.0402472	0.234273
FRF3	0.122574	0.106665	0.0218616	0.0510867	0.0161865	0.0371514
FRG0	0.0229955	0.0461091	0.00472889	0.00287569	0.0109034	0.0731189
FRH0	0.000494588	0.0264262	0.000177204	0.0102781	0.0359875	0.0869052
FRI1	0.066875	0.043998	0.0121122	0.0113762	0.0258337	0.063339
FRI2	9.72811e-07	0.0673722	2.69359e-07	0.0334617	0.042055	0.0572411
FRI3	0.0421951	0.0530928	0.00852202	0.0211381	0.0308504	0.143334
FRJ1	0.00161261	0.0608547	0.00113096	0.000610883	0.00203113	0.0444639
FRJ2	0.0283109	0.0565608	0.00566826	0.0115793	0.0185667	0.0292059
FRK1	0.0460299	0.0708208	0.00567382	0.0399437	0.0181389	0.031474
FRK2	0.0461762	0.103432	0.00631624	0.00787233	0.0165622	0.0103804
FRL0	0.0427013	0.0692067	0.00893216	0.0289089	0.00392067	0.020001
FRM0	0.00339038	0.0312656	0.00173343	0.00424677	0.00545793	0.0189767
HR03	0.0255268	0.14804	0.0306542	0	0	0.0274494
HR04	0.0127066	0.155587	0.0130583	0.0336801	0.0241857	0.0302197
HU11	0.00259678	0.0781494	0.00763519	0.0208875	0.00590453	0.111212
HU12	0.0155662	0.0987896	0	0.0279628	0.0258193	0.0387317
HU21	0.0316899	0.0785078	0.0123544	0	0.00212364	0.0689172
HU22	0.0148674	0.08814	0.00466208	0.0277521	0.0637637	0.0627272
HU23	0.118223	0.120639	0.137002	0.0467464	0.22032	0.117203
HU31	0.0978009	0.119933	0.0865088	0	0	0.0490472
HU32	0.00331717	0.119516	0.00154977	0.0199076	0.118175	0.16567
HU33	1.90331e-07	0.0831071	5.99063e-08	0.038368	0.177029	0.170261
IE04	0.0252358	0.0370165	0.0174739	0.00933868	0	0.133564
IE05	0.0179095	0.0278434	0.0257154	0.000609902	9.32213e-05	0.112081
IE06	0.0129137	0.0208845	0.0284883	0.00187093	0	0.109013
ITC1	0.0876295	0.107094	0.0330062	0.0657226	0.0121438	0.0152912
ITC2	8.05188e-05	0.0671874	2.13851e-05	0.0255221	0.0444595	0.00831435
ITC3	0.105609	0.104747	0.0696455	0	0	0.00241421
ITC4	0.0445274	0.0702507	0.013808	0.0983149	0.0164784	0.0447712
ITF1	0.0348945	0.279617	0.0133789	0.25017	0.0403526	0.00701765
ITF2	0.159579	0.328876	0.110682	0.973827	0.126192	0.0306079
ITF3	0.0209239	0.809626	0.0258992	0.0677084	0.0121854	0.0329532
ITF4	0.130517	0.565448	0.139501	0	0	0.10506
ITF5	0.0167451	0.638586	0.00958184	0.0415921	0.0167188	0.12747
ITF6	0.296779	0.824573	0.252629	0.0247577	0.00620266	0.0581908
ITG1	0.0726331	1	0.124163	0	5.1179e-05	0.100383
ITG2	0.169969	0.0667736	0.168848	0	0	0.113882
ITH1	1.62792e-05	0.0386889	5.47943e-06	0.0160301	0.0365584	0.0589613
ITH2	1.43885e-05	0.114267	6.56849e-06	0.0244542	0.0641179	0.0248796
ITH3	0.0273176	0.0612281	0.00804365	0	0.000278927	0.0584518
ITH4	0.0418027	0.0382309	0.0139512	0.0173749	0.00328983	0.0103416
ITH5	0.048626	0.0531484	0.00998396	0.18008	0.0277727	0.0598169
ITI1	0.015338	0.115945	0.00603042	0.00420134	0.0016619	0.072055
ITI2	0.0186805	0.144881	0.0047607	0.00503928	0.00183482	0.0428469
ITI3	0.00326554	0.113032	0.000794214	0.0415822	0.0155179	0.012207
ITI4	0.0752442	0.250017	0.0500011	0	0	0.00852581
LT01	0.00602554	0.00345189	0.00875711	0.000649939	0.00878815	0.0120118
LT02	0.00159252	0.00581574	0.0012849	0.00636967	0.0672955	0.0248407
LU00	0.000494382	0	0	0.0115298	0.0131104	0.1048
LV00	0.0373891	0.00608706	0.0343315	0.00112221	0.0263224	0.00400029
ME00	0.0878548	0.278627	0.117619	0	0.000417947	0
MK00	0.0571277	0.43073	0.0881053	0	0	0.160279
NL11	0.236862	0.0541194	0.339121	0	0.000606536	0.444444
NL12	0.00539387	0.0168435	0.00185229	0.0105705	0.0131137	0.485147
NL13	0.0052221	0.00283749	0.00263847	0.012254	0.00979854	0.879783
NL21	0.00625605	0.0115627	0.00699185	0.000396537	0.000588126	0.209758
NL22	3.30517e-08	0.00502723	3.9127e-08	0.00388768	0.0136831	0.239362
NL23	0.0350516	0.0104664	0.00945823	0.0278608	0.0154157	0.0772267
NL31	0.00512394	0.00870526	0.0095286	0.0225716	0.00677836	0.328346
NL32	0.0158389	0.0154261	0.0161201	0	6.77153e-05	0.22882
NL33	0.0183832	0.025634	0.0326349	0	0	0.169488
NL34	0.120905	0.00232622	0.069594	0.178408	0.0411018	0.279505
NL41	0.0148777	0.000525567	0.0116612	0	0.000159483	0.27903
NL42	0.02841	0.00849721	0.0264034	0.0135619	0.00451067	0.41988
NO01	3.22252e-07	0	1.04798e-06	0.000254406	0.00456375	0.0047919
NO02	3.58466e-05	0	3.75008e-05	0.00121611	0.0124376	0.00962578
NO03	1.29923e-06	0	1.65486e-06	0.000523497	0.00721587	0.00467416
NO04	0.0202292	0	0.0231946	4.09517e-05	0.000885635	0.00307597
NO05	0.0232366	0	0.0170768	3.39073e-05	0.000622944	0.00153613
NO06	0	0	0	0.00063077	0.00863019	0.00334931
NO07	0.0248801	0	0.033302	6.64576e-05	0.000853769	0.00572127
PL21	0.0231237	0.125317	0.00964258	0	0	0.0161508
PL22	0.0786669	0.119531	0.0537987	0	0	0.0120916
PL41	0.0559169	0.125871	0.022135	0	0	0.0400006
PL42	0.0792853	0.0359439	0.0520487	0	0	0.0183872
PL43	0.050419	0.117207	0.0201892	1	1	0.0152487
PL51	0.0475739	0.103087	0.027698	0	0	0.0260854
PL52	0.0794287	0.122603	0.0514992	0	0	0.0350048
PL61	0.0538509	0.150489	0.0258864	0.346598	0.314275	0.0493829
PL62	0.00282937	0.104222	0.00125306	0.000117617	0.0930295	0.03618
PL63	0.0124504	0.041464	0.00850864	0	0.00209528	0.0235173
PL71	0.26904	0.131647	0.143807	0	0	0.0261192
PL72	0.102485	0.0759289	0.0579558	0	0	0.0289685
PL81	0.0442614	0.0985199	0.0173575	0.0142392	0.00821832	0.0850251
PL82	0.0213548	0.100133	0.0122415	0.21517	0.256346	0.00741979
PL84	0.0215443	0.122845	0.0112835	0	0.00123552	0.088408
PL91	0.0107445	0.0781445	0.0128227	0	0	0.0330836
PL92	0.145459	0.0871657	0.0700694	0	0	0.0640853
PT11	0.0295025	0.22201	0.0125369	0.0124113	0.00656638	0.0156837
PT15	0.175926	0.184941	0.0564652	0.166639	0.0267861	0.43007
PT16	0.0828303	0.194104	0.0287665	0	0.00145471	0.0252479
PT17	0.0306864	0.148658	0.0203303	0.00141275	0.000342877	0.0426845
PT18	0.245094	0.191054	0.177205	0	0	1
RO11	0.00585797	0.168857	0.00217403	0	0.01264	0.014352
RO12	0.0216371	0.191432	0.0201494	0.00663986	0.0114017	0.0193375
RO21	0.00586767	0.187928	0.000650205	0.000759272	0.0173472	0.0343673
RO22	0.0517848	0.16419	0.0610642	0.00353435	0.00625803	0.0407493
RO31	0.0177618	0.155457	0.0120468	0.0119592	0.0137036	0.0222798
RO32	0.00750031	0.0694055	0.0105849	0.0139813	0.00389931	0.0114478
RO41	0.402621	0.266719	0.308568	0	0	0.0222915
RO42	0.0148281	0.176056	0.0191615	0	0.0305583	0.0179887
RS11	0.249172	0.31577	0.428373	0	0	0.0890083
RS12	0.00625689	0.31577	0.00670433	0.00719006	0.0691111	0.144813
RS21	0.0129228	0.350239	0.0117483	0	0.0171534	0.0969708
RS22	0.15368	0.350239	0.161556	0	0	0.134203
SE11	0.00130628	0	0.00479019	0	0.00560193	0.0199212
SE12	0.0668467	0	0.105243	0.000249049	0.012804	0.00116286
SE21	0.0789982	0	0.065666	0.00234877	0.0260077	0.00795554
SE22	0.00272038	0	0.00481682	3.74679e-05	0.00355802	0.0222398
SE23	0.0422794	0	0.0498008	6.81753e-05	0.00694613	0.00503519
SE31	2.39272e-05	0	1.11954e-05	0.00262577	0.0313641	0.000871756
SE32	0	0	0	0.00373599	0.0464464	0.00270678
SE33	0	0	0	0.00195332	0.025841	0.000932709
SI03	0.0834519	0.15995	0.0906335	0	0	0.00936455
SI04	0.00775823	0.125836	0.00714214	0	0.00410595	0.00465236
SK01	0.00310385	0.0559282	0.00531888	0.0114707	0.0177333	0.0120016
SK02	0.0506311	0.0801681	0.0332278	0	0.00060239	0.00866152
SK03	1.01609e-07	0.111959	1.30665e-07	0.00431883	0.120619	0.000877135
SK04	0.0118975	0.120962	0.0196367	0	0.00101095	0.00104981
UKC1	0.0354277	0.0635864	0.0342053	0.00277096	0.0253048	0.204393
UKC2	1.48787e-08	0.0635864	3.07998e-08	0.00343041	0.0942818	0.207534
UKD1	0.0269827	0.0499427	0.0186492	0.00105532	0.0309713	0.573148
UKD3	6.70674e-05	0.0569336	0.000126577	0.000546481	0.00801754	0.0550229
UKD4	0.0380519	0.0569336	0.0388841	0.000901644	0.0101719	0.269819
UKD6	0.023775	0.0569336	0.0392593	0	0	0.396923
UKD7	0.0354274	0.0569336	0.0265045	0.000944808	0.00195877	0.0867423
UKE1	0.376359	0.0606977	0.345544	0.00376637	0.00668252	0.333668
UKE2	0.0824177	0.0581373	0.0876361	0	0.297402	0.627905
UKE3	0.00310639	0.0606977	0.00205309	0.00023484	0.0138452	0.205178
UKE4	0.00275543	0.0606977	0.00258611	0.00013265	0.00135835	0.162599
UKF1	0.159759	0.054042	0.170353	0	0	0.081197
UKF2	0.0155502	0.054042	0.0179559	0.00108255	0.00646808	0.205172
UKF3	0.217706	0.0463348	0.110747	0.00188914	0.00752594	0.693836
UKG1	2.34391e-06	0.0648999	4.99756e-06	0.00209669	0.0340131	0.289506
UKG2	2.41429e-06	0.0648999	2.40867e-06	0.00176736	0.0306026	0.227437
UKG3	1.49031e-06	0.0648999	2.61839e-06	0.000392925	0.00307788	0.0739456
UKH1	0.0297604	0.0326511	0.0316445	0.00112518	0.0102063	0.19663
UKH2	0.0139053	0.0285858	0.0137618	0.000943591	0.00305691	0.275203
UKH3	0.0170218	0.0336864	0.00997925	0.00402905	0.0163422	0.174542
UKI3	0	0.0179133	0.0268002	0.000185513	0.00171993	0.277601
UKI4	0.00534074	0.0179133	0.0109922	0	0.000685923	0.0917849
UKI5	0.00397734	0.0179133	0.00322637	0.000434382	0.00214674	0.0539361
UKI6	5.58651e-07	0.0179133	9.57358e-07	0.000474056	0.00359205	0.0869871
UKI7	0.000114872	0.0179133	0.00048927	7.81811e-05	0.000471052	0.0331329
UKJ1	0.00486182	0.0257513	0.0277211	0.000321447	0.00241459	0.146069
UKJ2	0.00231398	0.0253557	0.00351678	0.000501162	0.0084216	0.117894
UKJ3	0.0194644	0.0257513	0.0274767	0.000307944	0.00237483	0.0623217
UKJ4	0.0891191	0.02988	0.0746384	0.00141942	0.00222806	0.0881566
UKK1	0.0041211	0.0343383	0.00446247	0.00120639	0.027538	0.093646
UKK2	0.0206007	0.0348726	0.0202456	0.000758231	0.0287779	0.0673512
UKK3	0.00153817	0.0348726	0.00245337	0.000493615	0.032156	0.0515998
UKK4	0.0574427	0.0348726	0.0417195	0.00238123	0.00796138	0.146118
UKL1	0.157438	0.0777273	0.107034	0.000606137	0.00434292	0.130135
UKL2	0.210728	0.0533872	0.236109	0.000329243	0.0008634	0.156869
UKM5	0.199059	0.0304169	0.138339	0.00045257	0.00722501	0.0930291
UKM6	0.00201651	0.0304169	0.00447904	0.00251022	0.176155	0.105702
UKM7	0.0509023	0.0272622	0.0497889	0.00114895	0.0297108	0.172594
UKM8	2.42582e-05	0.0272622	1.14591e-05	0.000347638	0.00590028	0.182095
UKM9	0.107487	0.0272622	0.155404	0.00193655	0.0337968	0.117413
UKN0	0.00127268	0.00542096	0.00130953	0.00135915	0.0249453	0.119694
UKN1	0.118137	0.00542096	0.0849325	0	0.00125278	0.120617

## Sheet: Fig. 5
NUTS2	Composite benefit (index)	Composite vulnerability (index)
AL01	0.13675	0.217226
AL02	0.125835	0.196316
AL03	0.153116	0.487524
AT11	0.235936	0.269628
AT12	0.20584	0.0902459
AT13	0.241681	0.178826
AT21	0.127296	0.0516737
AT22	0.165626	0.0362579
AT31	0.140078	0.0330424
AT32	0.0727107	0.0546424
AT33	0.0734464	0.03604
AT34	0.061332	0.0399259
BA11	0.133715	0.323122
BA12	0.216957	0.438888
BA13	0.216446	0.410737
BE10	0.00850573	0.216081
BE21	0.0671073	0.0777223
BE22	0.0730801	0.0989275
BE23	0.124712	0.24307
BE24	0.0668598	0.0965152
BE25	0.264668	0.123815
BE31	0.0311919	0.173076
BE32	0.0787595	0.190357
BE33	0.148289	0.631535
BE34	0.364056	0.227193
BE35	0.0994411	0.137954
BG31	0.282275	0.559095
BG32	0.154554	0.221953
BG33	0.177119	0.511624
BG34	0.174131	0.24223
BG41	0.463071	0.257226
BG42	0.150163	0.155383
CH01	0.0352244	0.0277063
CH02	0.0516879	0.0568556
CH03	0.077772	0.0728391
CH04	0.0236308	0.00296578
CH05	0.0431723	0.0138749
CH06	0.0378428	0.00889159
CH07	0.0396787	0.0380102
CZ01	0.0494661	0.100895
CZ02	0.0721362	0.0808372
CZ03	0.105545	0.151887
CZ04	0.955804	0.605429
CZ05	0.264557	0.12105
CZ06	0.181706	0.116655
CZ07	0.0820626	0.0868402
CZ08	0.0730347	0.0832811
DE11	0.0731668	0.0834249
DE12	0.108946	0.128648
DE13	0.0438361	0.0394405
DE14	0.056413	0.0455786
DE21	0.0783502	0.0727884
DE22	0.0905722	0.231526
DE23	0.104344	0.0777825
DE24	0.0970797	0.0752673
DE25	0.0854065	0.116131
DE26	0.0877506	0.200621
DE27	0.0607278	0.152365
DE30	0.178823	0.155566
DE40	0.473173	0.203323
DE50	0.250343	0.14491
DE60	0.209927	0.158727
DE71	0.063246	0.118112
DE72	0.0603604	0.0327516
DE73	0.0919791	0.0454283
DE80	0.335699	0.158382
DE91	0.190891	0.0990407
DE92	0.0731565	0.175152
DE93	0.255489	0.134219
DE94	0.142687	0.299135
DEA1	0.26005	0.154714
DEA2	0.289424	0.178731
DEA3	0.0518859	0.077866
DEA4	0.0704401	0.0548532
DEA5	0.116145	0.112046
DEB1	0.0419623	0.0533015
DEB2	0.113178	0.0944773
DEB3	0.0625504	0.155362
DEC0	0.116509	0.0818811
DED2	0.379437	0.159422
DED4	0.0778072	0.0712544
DED5	0.417304	0.171415
DEE0	0.238707	0.167945
DEF0	0.213076	0.224978
DEG0	0.12328	0.0944756
DK01	0.348208	0.0199573
DK02	0.456184	0.0280445
DK03	0.277862	0.0609148
DK04	0.232867	0.0272329
DK05	0.34012	0.0554305
EE00	0.648729	0.091461
EL30	0.247803	0.156929
EL41	0.734907	0.15667
EL42	0.722322	0.402779
EL43	0.38535	0.255618
EL51	0.26883	0.296622
EL52	0.289527	0.293047
EL53	0.774122	1
EL54	0.233279	0.10399
EL61	0.223066	0.166801
EL62	0.339098	0.097855
EL63	0.254943	0.102084
EL64	0.54779	0.797568
EL65	0.511345	0.519314
ES11	0.149354	0.0962876
ES12	0.305508	0.328436
ES13	0.149698	0.078103
ES21	0.237843	0.0826902
ES22	0.154837	0.118034
ES23	0.226215	0.210257
ES24	0.289996	0.293296
ES30	0.0593721	0.0866548
ES41	0.246921	0.259714
ES42	0.240317	0.378661
ES43	0.201689	0.572229
ES51	0.0739168	0.0931673
ES52	0.0900488	0.130463
ES53	0.531082	0.152859
ES61	0.158258	0.35648
ES62	0.212542	0.275951
FI19	0.619225	0.0399335
FI1B	0.525206	0.0106228
FI1C	0.52939	0.0148408
FI1D	0.651788	0.0119599
FI20	1	0.0365403
FR10	0.0271119	0.079374
FRB0	0.0688375	0.187386
FRC1	0.082424	0.109792
FRC2	0.0569389	0.0656221
FRD1	0.146781	0.118302
FRD2	0.0667313	0.117032
FRE1	0.0663002	0.138774
FRE2	0.0420422	0.107756
FRF1	0.0173619	0.0847844
FRF2	0.0655425	0.196666
FRF3	0.104465	0.153182
FRG0	0.0974285	0.0669209
FRH0	0.12804	0.0667161
FRI1	0.138737	0.0947321
FRI2	0.213572	0.0843685
FRI3	0.104532	0.128209
FRJ1	0.105118	0.0447672
FRJ2	0.0877837	0.0621208
FRK1	0.110765	0.0896603
FRK2	0.0203111	0.0802092
FRL0	0.100709	0.0726509
FRM0	0.408846	0.0245593
HR03	0.174147	0.0983351
HR04	0.121957	0.11506
HU11	0.138743	0.0959949
HU12	0.100409	0.0873525
HU21	0.149787	0.0814731
HU22	0.118062	0.111727
HU23	0.130347	0.332356
HU31	0.231084	0.152192
HU32	0.104446	0.185337
HU33	0.114468	0.203328
IE04	0.428995	0.0943314
IE05	0.395534	0.0773368
IE06	0.315482	0.0724295
ITC1	0.0629382	0.137843
ITC2	0.08561	0.0602137
ITC3	0.120856	0.120807
ITC4	0.0560273	0.123346
ITF1	0.0469761	0.272705
ITF2	0.130588	0.761741
ITF3	0.0172146	0.42498
ITF4	0.101434	0.41224
ITF5	0.147377	0.372459
ITF6	0.131473	0.643667
ITG1	0.0682686	0.5702
ITG2	0.306839	0.225783
ITH1	0.0268923	0.0622841
ITH2	0.0296759	0.0965943
ITH3	0.0665521	0.0645246
ITH4	0.074086	0.051094
ITH5	0.0595904	0.163767
ITI1	0.0504073	0.0910555
ITI2	0.0572107	0.0923004
ITI3	0.0254451	0.0782875
ITI4	0.0764163	0.165698
LT01	0.229019	0.0133173
LT02	0.259151	0.043215
LU00	0.0568782	0.0532831
LV00	0.325293	0.0441244
ME00	0.237866	0.210305
MK00	0.174596	0.321776
NL11	0.669093	0.471857
NL12	0.214675	0.231739
NL13	0.159288	0.399844
NL21	0.103593	0.100054
NL22	0.0687107	0.111748
NL23	0.227671	0.0734519
NL31	0.193282	0.164487
NL32	0.160477	0.118087
NL33	0.212867	0.104743
NL34	0.441311	0.302114
NL41	0.138125	0.131363
NL42	0.148237	0.21772
NO01	0.37452	0
NO02	0.47768	0.00608518
NO03	0.39443	0.00124217
NO04	0.490218	0.0167457
NO05	0.440355	0.014567
NO06	0.434056	0.00132799
NO07	0.533844	0.0244498
PL21	0.0894686	0.0729005
PL22	0.161322	0.112691
PL41	0.155655	0.103761
PL42	0.321077	0.0779624
PL43	0.229564	0.971333
PL51	0.161901	0.0862784
PL52	0.185601	0.123517
PL61	0.165437	0.412221
PL62	0.130511	0.100975
PL63	0.236646	0.0347288
PL71	0.478059	0.24843
PL72	0.216471	0.113244
PL81	0.147063	0.114255
PL82	0.119048	0.267053
PL84	0.151056	0.104378
PL91	0.108054	0.0554356
PL92	0.27545	0.158166
PT11	0.0817634	0.128023
PT15	0.241368	0.456657
PT16	0.148693	0.142943
PT17	0.141515	0.103846
PT18	0.522376	0.71019
RO11	0.0932242	0.0860291
RO12	0.106984	0.115573
RO21	0.116614	0.105088
RO22	0.14642	0.140807
RO31	0.107646	0.099016
RO32	0.124054	0.0474752
RO41	0.403862	0.438665
RO42	0.106762	0.110257
RS11	0.5288	0.475033
RS12	0.124489	0.239234
RS21	0.145162	0.212304
RS22	0.292284	0.349868
SE11	0.388003	0.00974595
SE12	0.380917	0.078246
SE21	0.408282	0.075886
SE22	0.331562	0.0105222
SE23	0.333472	0.0418558
SE31	0.443341	0.0111972
SE32	0.752913	0.0191648
SE33	0.641658	0.00846501
SI03	0.245974	0.147812
SI04	0.107509	0.0619449
SK01	0.070929	0.0424876
SK02	0.134122	0.0724827
SK03	0.0686092	0.101038
SK04	0.0823592	0.0641868
UKC1	0.0259967	0.157683
UKC2	0.0440471	0.159075
UKD1	0.174688	0.306059
UKD3	0.000914532	0.0492
UKD4	0.0219137	0.179414
UKD6	0.0683672	0.22464
UKD7	0.186652	0.0880795
UKE1	0.520125	0.494691
UKE2	0.131123	0.506551
UKE3	0.016924	0.122002
UKE4	0.0149119	0.0976525
UKF1	0.228825	0.201817
UKF2	0.025416	0.128713
UKF3	0.201389	0.473135
UKG1	0.0153137	0.16868
UKG2	0.0122514	0.139537
UKG3	0	0.0587679
UKH1	0.0661732	0.129487
UKH2	0.0584786	0.144295
UKH3	0.0615477	0.108932
UKI3	0.460619	0.139319
UKI4	0.339993	0.0518582
UKI5	0.0554021	0.0318941
UKI6	0.00817131	0.0439984
UKI7	0.0157264	0.0188594
UKJ1	0.076861	0.0874717
UKJ2	0.017312	0.0657126
UKJ3	0.0792865	0.0567205
UKJ4	0.189119	0.122147
UKK1	0.0202335	0.0689495
UKK2	0.169574	0.0721795
UKK3	0.202222	0.0502625
UKK4	0.137044	0.124385
UKL1	0.172322	0.207101
UKL2	0.253935	0.287255
UKM5	0.23608	0.203221
UKM6	0.88974	0.138017
UKM7	0.0543242	0.142502
UKM8	0.0236222	0.0912368
UKM9	0.0901071	0.192052
UKN0	0.240901	0.0639409
UKN1	0.343522	0.142038

## Sheet: Fig. 6a
NUTS2	Magnitude: Increase in investment (EUR per capita)	Scenario variability: Increase in investment (EUR per capita)	Magnitude: Decrease in prices (EUR per MWh)	Scenario variability: Decrease in prices (EUR per MWh)	Magnitude: Increase in jobs (jobs per 1'000 capita)	Scenario variability: Increase in jobs (jobs per 1'000 capita)	Magnitude: Decrease in GHG emissions (tCO2 per capita)	Scenario variability: Decrease in GHG emissions (tCO2 per capita)	Magnitude: Decrease in PM10 emissions (kgPM10 per capita)	Scenario variability: Decrease in PM10 emissions (kgPM10 per capita)	Magnitude: Decrease in land use (‰ of total area)	Scenario variability: Decrease in land use (‰ of total area)
AL01	Medium-Low	Medium-Low	High	High	Medium-Low	Low	Low	Low	Low	Low	Low	Low
AL02	Low	Low	High	High	Low	Low	Low	Low	Low	Low	Low	Low
AL03	Medium	Medium	High	High	Medium	Medium-Low	Low	Low	Low	Low	Low	Low
AT11	High	High	Medium	Medium	High	High	Low	Low	Low	Low	Low	Low
AT12	High	Medium-High	Medium	Medium	High	High	Medium-High	Medium-High	Medium-High	Medium-High	Medium	Medium
AT13	Low	Medium-Low	Medium	Medium	Low	Medium-Low	Medium	Medium-High	Medium	Medium-High	High	High
AT21	Medium-High	High	Medium	Medium	High	High	Low	Low	Low	Low	Low	Low
AT22	Medium-High	High	Medium	Medium	High	High	Medium-High	Medium-High	Medium-High	Medium-High	Medium	Medium
AT31	Medium-High	Medium-High	Medium	Medium	Medium-High	High	Medium	Medium-High	Medium	Medium	Medium	Medium-High
AT32	Medium	Medium-High	Medium-Low	Medium-Low	Medium-High	High	Medium-Low	Medium-Low	Medium-Low	Medium-Low	Medium-Low	Medium-Low
AT33	Medium	Medium-High	Medium-Low	Medium-Low	Medium-High	High	Low	Low	Low	Low	Low	Low
AT34	Medium	Medium-High	Medium-Low	Medium-Low	Medium-High	High	Low	Low	Low	Low	Low	Low
BA11	Medium-High	Medium-High	Medium-High	High	Medium	Medium	Low	Low	Low	Low	Low	Low
BA12	Medium-Low	Medium-Low	Medium-High	High	Medium-Low	Medium-Low	High	High	High	High	Medium-Low	Medium-Low
BA13	Medium	Medium	Medium-High	High	Medium	Medium	High	High	High	High	Medium-Low	Medium-Low
BE10	Low	Low	Medium-Low	Medium-Low	Low	Low	Medium-Low	Medium-Low	Medium-Low	Medium-Low	Low	Low
BE21	Medium-Low	Medium-Low	Medium-Low	Medium-Low	Medium-Low	Medium-High	Medium	Medium-High	Medium	Medium-High	High	High
BE22	Medium-Low	Medium-Low	Low	Low	Medium-Low	Medium	Medium-High	Medium-High	Medium-High	Medium-High	Medium-High	High
BE23	Low	Medium-Low	Medium-Low	Low	Low	Medium	Medium-High	Medium-High	Medium-High	Medium-High	High	High
BE24	Low	Low	Medium-Low	Medium-Low	Low	Medium-Low	Medium	Medium-High	Medium	Medium-High	High	High
BE25	High	High	Medium-Low	Low	High	High	Medium	Medium	Medium	Medium	Medium-High	High
BE31	Medium-Low	Medium-Low	Medium-Low	Medium-Low	Medium-Low	Medium-Low	Low	Low	Low	Low	Low	Low
BE32	Medium-Low	Medium-Low	Medium-Low	Low	Medium-Low	Medium	Medium-High	Medium-High	Medium-High	Medium-High	High	High
BE33	Medium-High	Medium-High	Low	Low	Medium	Medium	Medium-High	High	Medium-High	High	High	High
BE34	High	High	Low	Low	High	High	Low	Low	Low	Low	Low	Low
BE35	High	High	Low	Low	Medium-High	High	Low	Low	Low	Low	Low	Low
BG31	High	High	Medium-High	High	High	High	Medium-Low	Medium-Low	Medium-Low	Medium-Low	Medium-Low	Medium
BG32	Medium	Medium	Medium-High	High	Medium-High	Medium-High	Medium-Low	Medium-Low	Medium-Low	Medium-Low	Low	Low
BG33	Medium-High	Medium	Medium-High	High	Medium-High	Medium-High	Medium	Medium-High	Medium	Medium-High	Medium	Medium
BG34	Medium-High	Medium-High	Medium-High	High	Medium-High	Medium-High	Medium	Medium-High	Medium	Medium	Medium-Low	Medium-Low
BG41	Low	Medium-Low	Medium-High	High	Medium-Low	Medium-Low	High	High	High	High	Medium-High	Medium
BG42	Medium	Medium	Medium-High	High	Medium-High	Medium-High	Medium	Medium	Medium	Medium	Medium-Low	Medium-Low
CH01	Medium-Low	Medium-Low	Low	Medium-Low	Medium	Medium-High	Low	Low	Low	Low	Low	Low
CH02	Medium-Low	Medium	Low	Medium-Low	Medium-High	High	Low	Medium-Low	Medium-Low	Medium-Low	Medium-High	Low
CH03	Medium-Low	Medium	Low	Medium-Low	Medium	High	Medium-Low	Medium-Low	Medium-Low	Medium-Low	High	High
CH04	Low	Medium-Low	Low	Medium-Low	Medium-Low	Medium-High	Low	Medium-Low	Medium-Low	Medium-Low	Low	Low
CH05	Medium-Low	Medium	Low	Medium-Low	Medium	High	Medium-Low	Medium-Low	Medium-Low	Medium-Low	Low	Low
CH06	Medium-Low	Medium	Low	Medium-Low	Medium	Medium-High	Low	Low	Low	Low	Low	Low
CH07	Medium-Low	Medium	Low	Medium-Low	Medium	Medium-High	Low	Low	Low	Low	Low	Low
CZ01	Low	Low	Medium	Medium	Low	Low	Low	Low	Low	Low	High	Low
CZ02	Medium	Medium	Medium	Medium	Medium	Medium-High	Medium	Medium	Medium	Medium	Medium	Medium
CZ03	Medium-High	High	Medium	Medium	Medium-High	Medium-High	Medium-Low	Medium-Low	Medium-Low	Medium-Low	Medium	Medium-High
CZ04	Medium	Medium	Medium	Medium	Medium	Medium	High	High	High	High	High	High
CZ05	Medium	Medium	Medium	Medium	Medium	Medium-High	High	High	High	High	Medium-High	Medium-High
CZ06	Medium	Medium	Medium	Medium	Medium	Medium	High	High	High	High	Medium	Medium
CZ07	Medium	Medium	Medium	Medium	Medium	Medium	Medium-Low	Medium-Low	Medium-Low	Medium-Low	Medium	Medium-Low
CZ08	Medium-Low	Medium-Low	Medium	Medium	Medium-Low	Medium	Medium	Medium	Medium	Medium	Medium	Medium
DE11	Low	Medium-Low	Medium-Low	Medium-Low	Low	Medium-Low	Medium-High	Medium	Medium-High	Medium	High	Medium-High
DE12	Medium-Low	Medium-Low	Medium-Low	Medium-Low	Medium-Low	Medium-Low	Medium-High	High	Medium-High	Medium-High	High	Medium-High
DE13	Medium	Medium	Medium-Low	Medium-Low	Medium-Low	Medium	Medium-Low	Medium-Low	Medium-Low	Medium-Low	Medium-High	Medium-Low
DE14	Medium-Low	Medium	Medium-Low	Medium-Low	Medium-Low	Medium	Medium-Low	Medium-Low	Medium-Low	Medium-Low	Medium-High	Medium
DE21	Medium-Low	Medium-Low	Medium-Low	Medium-Low	Medium-Low	Medium-Low	Medium-High	Medium-High	Medium-High	Medium-High	High	High
DE22	Medium-High	High	Medium-Low	Medium	Medium	Medium-High	Medium-Low	Medium-Low	Medium-Low	Medium-Low	Medium-High	Medium
DE23	Medium-High	High	Medium	Medium	Medium-High	High	Medium-Low	Medium-Low	Medium-Low	Medium-Low	Medium-High	Medium-Low
DE24	Medium-High	High	Medium	Medium	Medium-High	Medium-High	Medium-Low	Medium-Low	Medium-Low	Medium-Low	Medium-High	Medium-Low
DE25	Medium-Low	Medium	Medium	Medium	Medium-Low	Medium-Low	Medium	Medium-High	Medium	Medium-High	High	High
DE26	Medium-High	High	Medium	Medium	Medium	Medium-High	Medium-Low	Medium	Medium-Low	Medium	Medium-High	Medium
DE27	Medium-Low	Medium	Medium-Low	Medium-Low	Medium-Low	Medium-Low	Medium-Low	Medium-Low	Medium-Low	Medium-Low	High	Medium-Low
DE30	Low	Medium-Low	Medium	Medium	Low	Low	Medium	Medium	Medium	Medium	High	High
DE40	Medium-High	High	Medium	Medium	Medium-High	Medium-High	High	High	High	High	Medium-High	Medium-High
DE50	Medium-High	Medium	Medium-Low	Medium-Low	Medium	Medium-Low	Medium-High	Medium-High	Medium-High	Medium-High	High	High
DE60	Medium-High	Medium-High	Medium	Medium	Medium-Low	Medium	Medium-High	Medium-High	Medium-High	Medium	High	High
DE71	Low	Medium-Low	Medium-Low	Medium-Low	Medium-Low	Medium-Low	Medium	Medium	Medium	Medium	High	High
DE72	Medium	Medium-High	Medium	Medium	Medium	Medium-High	Medium-Low	Medium-Low	Medium-Low	Medium-Low	Medium	Medium
DE73	Medium-High	High	Medium	Medium	Medium	Medium-High	Medium	Medium	Medium	Medium	Medium-High	Medium
DE80	High	High	Medium-High	Medium-High	High	High	Medium	Medium	Medium-High	Medium	Medium-High	Medium-High
DE91	Medium-High	Medium-High	Medium	Medium	Medium	Medium-High	High	Medium-High	High	Medium-High	Medium-High	Medium
DE92	Medium-Low	Medium-Low	Medium-Low	Medium-Low	Medium-Low	Medium-Low	Medium	Medium	Medium	Medium	High	Medium-High
DE93	High	High	Medium	Medium	High	High	Medium-Low	Medium-Low	Medium	Medium	Medium-High	Medium-High
DE94	Medium-High	Medium-High	Low	Low	Medium-High	Medium-High	Medium-High	Medium-High	Medium-High	High	High	High
DEA1	Low	Low	Low	Low	Low	Medium-Low	High	High	High	High	High	High
DEA2	Low	Low	Low	Low	Low	Medium-Low	High	High	High	High	High	High
DEA3	Low	Low	Low	Low	Low	Medium-Low	Medium-High	Medium-High	Medium-High	Medium	Medium-High	Medium-High
DEA4	Medium-Low	Medium-Low	Medium-Low	Medium-Low	Medium-Low	Medium-Low	Medium-High	Medium	Medium-High	Medium	Medium-High	Medium-High
DEA5	Medium-Low	Medium-Low	Low	Low	Medium-Low	Medium	Medium-High	High	Medium-High	High	High	High
DEB1	Medium	Medium-High	Low	Low	Medium	Medium-High	Medium-Low	Medium-Low	Medium-Low	Medium-Low	Medium	Medium-Low
DEB2	High	High	Low	Low	High	Medium-High	Medium-Low	Low	Medium-Low	Medium-Low	Medium	Medium
DEB3	Medium-Low	Medium	Medium-Low	Medium-Low	Medium-Low	Medium	Medium	Medium-High	Medium	Medium-High	Medium-High	High
DEC0	Medium-Low	Medium-Low	Low	Low	Medium-Low	Medium	High	High	High	High	Medium-High	Medium-High
DED2	Medium	Medium	Medium	Medium	Medium	Medium-High	High	High	High	High	Medium-High	Medium-High
DED4	Medium	Medium	Medium	Medium	Medium	Medium	Medium	Medium	Medium	Medium	Medium-High	Medium-High
DED5	Medium-Low	Medium-Low	Medium	Medium	Medium-Low	Medium	High	High	High	High	High	High
DEE0	Medium-High	Medium-High	Medium	Medium	Medium-High	Medium	High	High	High	High	High	Medium-High
DEF0	High	High	Medium	Medium	High	High	Medium	Medium-Low	Medium	Medium	High	Medium-High
DEG0	Medium-High	Medium-High	Medium	Medium	Medium-High	Medium-High	Medium-High	Medium-High	Medium-High	Medium-High	Medium-High	Medium-High
DK01	Medium-Low	Medium-Low	High	Medium-High	Medium-Low	Medium-Low	Medium	Medium-Low	Medium	Medium	Medium-High	Medium-High
DK02	Medium-High	High	High	Medium-High	High	High	High	Medium-High	Medium-High	Medium-High	Medium-Low	Medium-Low
DK03	High	High	High	High	High	High	Medium-High	Medium-High	Medium-High	Medium-High	Medium	Medium-Low
DK04	High	High	High	High	High	High	Medium	Medium-Low	Medium	Medium	Medium-Low	Medium-Low
DK05	High	High	High	High	High	High	Medium-High	Medium	Medium	Medium	Medium-Low	Medium-Low
EE00	High	Medium-High	High	High	Medium-High	Medium	High	High	High	High	Medium-Low	Medium-Low
EL30	Medium-Low	Low	High	High	Medium-Low	Low	High	Medium-High	High	Medium-High	High	High
EL41	High	High	High	High	High	High	Medium	Medium	Medium	Medium	Medium-Low	Medium-Low
EL42	High	High	High	High	High	High	Medium-High	Medium-High	High	Medium-High	Medium	Medium-Low
EL43	High	High	High	High	High	High	High	Medium-High	High	Medium-High	Medium-High	Medium
EL51	High	High	High	High	High	High	Medium	Medium-High	Medium	Medium-High	Medium	Medium
EL52	Medium	Medium	High	High	Medium-High	Medium-High	High	Medium-High	High	Medium-High	Medium	Medium
EL53	High	High	High	High	High	High	High	High	High	High	Medium	Medium-Low
EL54	High	High	High	High	High	High	Low	Low	Low	Low	Low	Low
EL61	Medium-High	Medium-High	High	High	High	Medium-High	Low	Low	Low	Low	Low	Low
EL62	High	High	High	High	High	High	Low	Low	Low	Low	Low	Low
EL63	High	Medium-High	High	High	High	Medium-High	Low	Low	Low	Low	Low	Low
EL64	High	High	High	High	High	High	High	High	High	High	Medium-High	Medium-High
EL65	High	High	High	High	High	High	High	High	High	High	Medium	Medium-High
ES11	Medium-High	Medium-High	Medium-High	Medium-High	Medium-High	Medium-High	Medium	Medium-Low	Medium	Medium-Low	Medium	Medium-Low
ES12	Medium	Medium	Medium-High	Medium-High	Medium-Low	Medium	High	High	High	High	Medium-High	Medium-High
ES13	High	Medium-High	Medium-High	Medium-High	Medium-High	Medium	Medium	Medium-Low	Medium	Medium-Low	Medium	Medium-Low
ES21	Medium-Low	Low	Medium-High	Medium-High	Low	Low	High	Medium-High	High	Medium-High	High	High
ES22	Medium-High	Medium-High	Medium	Medium-High	Medium-High	Medium-High	Medium-High	Medium	Medium-High	Medium	Medium	Medium
ES23	High	Medium-High	Medium-High	Medium-High	High	Medium	Medium-High	Medium-High	Medium-High	Medium-High	Medium-High	Medium-High
ES24	High	High	Medium	Medium-High	High	High	Medium-High	Medium-High	Medium-High	Medium-High	Medium	Medium
ES30	Low	Low	Medium-High	Medium-High	Low	Low	Low	Low	Low	Low	Low	Low
ES41	Medium	Medium-High	Medium	Medium-High	High	High	High	High	High	Medium-High	Medium-Low	Medium-Low
ES42	Medium-High	Medium-High	Medium-High	Medium-High	High	High	Medium	Medium	Medium	Medium	Medium-Low	Medium-Low
ES43	Medium-High	Medium-High	Medium	Medium-High	High	High	Low	Low	Low	Low	Medium-Low	Medium-Low
ES51	Low	Low	Medium	Medium	Medium-Low	Medium-Low	Medium	Medium-Low	Medium	Medium-Low	Medium-High	Medium
ES52	Medium-Low	Medium-Low	Medium	Medium-High	Medium-Low	Medium-Low	Medium	Medium	Medium	Medium	Medium-High	Medium-High
ES53	High	Medium	High	High	High	Medium	High	Medium-High	High	Medium-High	High	Medium-High
ES61	Medium	Medium-Low	Medium	Medium-High	Medium-High	Medium	Medium-High	Medium	Medium-High	Medium	Medium-High	Medium
ES62	Medium-Low	Medium-Low	Medium	Medium	Medium	Medium-Low	High	High	High	High	High	High
FI19	High	Medium-High	High	Medium-High	High	Medium	Medium-High	Medium	Medium-High	Medium-High	Medium-Low	Medium-Low
FI1B	Low	Medium-Low	High	Medium-High	Low	Low	High	Medium-High	High	Medium-High	Medium-High	Medium-High
FI1C	High	Medium-High	High	Medium-High	Medium-High	Medium	Medium-High	Medium	Medium-High	Medium-High	Medium-Low	Medium-Low
FI1D	High	High	High	High	High	High	Medium-High	Medium	Medium-High	Medium-High	Low	Low
FI20	High	High	High	Medium-High	High	High	Low	Low	Low	Low	Low	Low
FR10	Low	Low	Medium	Medium	Low	Low	Medium-Low	Medium-Low	Medium-Low	Medium-Low	Medium-High	Medium
FRB0	Medium	Medium-High	Medium	Medium-Low	Medium-High	Medium-High	Low	Low	Low	Low	Medium	Medium-High
FRC1	Medium-High	High	Medium-Low	Medium-Low	Medium-High	High	Low	Low	Low	Low	Low	Low
FRC2	Medium	High	Low	Low	Medium-High	High	Medium-Low	Medium-Low	Medium-Low	Medium-Low	Low	Low
FRD1	High	Medium-High	Medium	Medium	High	Medium	Low	Low	Low	Low	Medium-Low	Medium
FRD2	Medium	Medium	Medium	Medium	Medium	Medium-Low	Medium-Low	Medium-Low	Medium-Low	Medium-Low	Medium	Medium-High
FRE1	Low	Low	Low	Low	Low	Medium-Low	Medium-High	Medium-High	Medium-High	Medium-High	High	High
FRE2	Medium-Low	Medium-Low	Medium-Low	Medium-Low	Medium	Medium-Low	Low	Low	Low	Low	Low	Low
FRF1	Medium-Low	Medium-Low	Low	Low	Low	Medium-Low	Low	Low	Low	Low	Low	Medium
FRF2	Medium	Medium-High	Medium-Low	Medium-Low	Medium-High	Medium-High	Low	Low	Low	Low	Medium-Low	Medium
FRF3	Medium	Medium-High	Low	Low	Medium	Medium-High	Medium-High	High	Medium-High	High	Medium-High	Medium-High
FRG0	Medium	Medium	Medium	Medium	Medium	Medium	Medium	Medium	Medium	Medium	Medium	Medium
FRH0	Medium-High	Medium-High	Medium-High	Medium	Medium-High	Medium-High	Medium-Low	Medium-Low	Medium-Low	Medium-Low	Low	Low
FRI1	High	High	Medium-High	Medium-High	Medium-High	Medium-High	Low	Low	Low	Low	Medium-Low	Medium
FRI2	High	High	Medium	Medium-Low	High	High	Low	Low	Low	Low	Low	Low
FRI3	Medium-High	Medium	Medium	Medium	Medium-High	Medium-High	Low	Low	Low	Low	Medium-Low	Medium
FRJ1	Medium-High	Medium-High	Medium	Medium	Medium-High	Medium-High	Medium-Low	Medium-Low	Medium-Low	Medium-Low	Medium-Low	Medium-Low
FRJ2	Medium	Medium-High	Medium	Medium	Medium	Medium-High	Low	Low	Low	Low	Medium-Low	Medium-Low
FRK1	Medium-High	High	Medium	Medium	Medium-High	High	Medium	Medium	Medium	Medium	Medium	Medium
FRK2	Low	Medium	Low	Low	Medium-Low	Medium	Low	Low	Low	Low	Medium-Low	Medium-High
FRL0	Medium	Medium	Medium	Medium	Medium	Medium	Medium	Medium-High	Medium	Medium-High	Medium-High	Medium-High
FRM0	High	High	Medium-High	Medium-High	High	High	Medium-Low	Medium-Low	Medium-Low	Medium-Low	Medium-Low	Low
HR03	Medium-High	Medium	Medium-High	High	Medium-High	Medium-High	Medium-High	Medium	Medium-High	Medium	Medium-Low	Medium-Low
HR04	Medium	Medium-Low	Medium-High	High	Medium	Medium-Low	Medium-Low	Medium	Medium-Low	Medium-Low	Medium-Low	Medium
HU11	Low	Low	Medium-High	Medium-High	Low	Low	Medium-Low	Medium	Medium-Low	Medium	High	High
HU12	Medium-Low	Medium-Low	Medium-High	Medium-High	Medium-Low	Medium	Medium	Medium	Medium	Medium	Medium	Medium-High
HU21	Medium	Medium	Medium-High	Medium-High	Medium	Medium-High	Medium-High	Medium	Medium-High	Medium-High	Medium-Low	Medium-Low
HU22	Medium	Medium	Medium-High	Medium-High	Medium-High	Medium-High	Medium-Low	Medium	Medium-Low	Medium	Medium-Low	Medium
HU23	Medium-High	Medium-High	Medium-High	Medium-High	Medium-High	Medium-High	Medium-Low	Medium	Medium-Low	Medium	Medium	Medium-High
HU31	Medium	Medium	Medium-High	Medium-High	Medium	Medium	High	High	High	High	Medium	Medium
HU32	Medium	Medium	Medium-High	Medium-High	Medium	Medium	Medium-Low	Medium-Low	Medium-Low	Medium-Low	Low	Medium-Low
HU33	Medium	Medium-High	Medium-High	Medium-High	Medium-High	Medium-High	Low	Low	Low	Low	Low	Low
IE04	High	High	High	High	High	High	Medium-High	Medium-High	Medium-High	Medium-High	Medium-Low	Medium-Low
IE05	High	Medium-High	High	High	High	Medium-High	Medium-High	High	Medium-High	High	Medium	Medium-High
IE06	Medium-Low	Medium	High	High	Medium-Low	Low	Medium-High	High	Medium-High	High	Medium-High	Medium-High
ITC1	Low	Low	Low	Low	Medium-Low	Medium-Low	Medium-High	Medium-High	Medium-High	Medium-High	Medium-High	High
ITC2	High	High	Low	Low	Medium-High	Medium-High	Low	Low	Low	Low	Low	Low
ITC3	Medium-Low	Medium-Low	Low	Low	Medium-Low	Medium-Low	High	High	High	High	Medium-High	Medium-High
ITC4	Low	Low	Low	Low	Low	Medium-Low	Medium	Medium-High	Medium	Medium-High	High	High
ITF1	Medium	Medium	Low	Medium-Low	Medium	Medium	Medium	Medium-High	Medium	Medium-High	Medium	Medium-High
ITF2	Medium-High	High	Low	Low	Medium-High	Medium-High	Medium-High	High	Medium-High	High	Medium-High	High
ITF3	Low	Low	Low	Low	Low	Low	Medium-Low	Medium	Medium-Low	Medium	Medium-High	Medium-High
ITF4	Medium-Low	Low	Low	Low	Medium-Low	Medium-Low	High	Medium-High	High	Medium-High	Medium-High	Medium-High
ITF5	High	High	Low	Low	High	Medium-High	Medium-Low	Medium-Low	Medium-Low	Medium-Low	Medium-Low	Medium-Low
ITF6	Medium	Medium	Low	Low	Medium	Medium	High	High	High	High	High	High
ITG1	Medium	Medium-Low	Low	Low	Medium	Medium-Low	Medium-High	Medium	Medium-High	Medium	Medium-High	Medium-High
ITG2	Medium-High	Medium	Medium-High	High	High	Medium-High	High	Medium-High	High	Medium-High	Medium	Medium
ITH1	Medium-Low	Medium-Low	Medium-Low	Medium-Low	Medium-Low	Medium-Low	Low	Low	Low	Low	Low	Low
ITH2	Medium-Low	Medium-Low	Medium-Low	Medium-Low	Medium-Low	Medium	Low	Low	Low	Low	Low	Low
ITH3	Low	Low	Medium-Low	Medium-Low	Medium-Low	Medium	Medium-High	Medium	Medium-High	Medium	Medium-High	Medium-High
ITH4	Medium-Low	Medium-Low	Medium	Medium	Medium-Low	Medium	Medium-High	Medium-High	Medium	Medium-High	Medium	Medium-High
ITH5	Medium-Low	Medium-Low	Medium-Low	Medium-Low	Medium-Low	Medium	Medium	High	Medium	Medium-High	Medium-High	High
ITI1	Medium	Medium	Low	Medium-Low	Medium	Medium-Low	Medium	Medium	Medium	Medium	Medium	Medium
ITI2	Medium-High	Medium-High	Low	Medium-Low	Medium	Medium	Medium	Medium-Low	Medium-Low	Medium-Low	Medium-Low	Medium-Low
ITI3	Medium-Low	Medium-Low	Low	Medium-Low	Medium-Low	Medium-Low	Medium-Low	Medium-Low	Medium-Low	Medium-Low	Medium-Low	Medium-Low
ITI4	Low	Low	Low	Medium-Low	Low	Medium-Low	Medium-High	Medium-High	Medium-High	Medium-High	High	High
LT01	Medium-Low	Medium-Low	High	High	Medium-Low	Medium-Low	Medium-Low	Medium-Low	Medium-Low	Medium-Low	Medium-Low	Medium-Low
LT02	Medium-High	Medium-High	High	High	Medium-High	Medium	Medium-Low	Medium-Low	Low	Low	Low	Low
LU00	Medium	Medium	Medium-Low	Medium-Low	Medium-High	Medium-High	Medium-Low	Medium-Low	Medium-Low	Medium-Low	Medium-Low	Medium
LV00	Medium	Medium	High	High	Medium	Medium-Low	Medium	Medium	Medium	Medium	Medium-Low	Medium-Low
ME00	Medium-High	Medium-High	High	High	Medium-High	Medium-High	High	High	High	High	Medium-Low	Medium-Low
MK00	Medium-Low	Low	High	High	Medium	Medium-Low	Medium-High	Medium-High	Medium-High	Medium-High	Medium-Low	Medium-Low
NL11	High	High	Medium-Low	Medium-Low	High	Medium-High	High	High	High	High	High	High
NL12	High	High	Medium-Low	Medium-Low	High	High	Medium-Low	Medium-Low	Medium-Low	Medium-Low	Medium	Medium
NL13	High	High	Medium-Low	Medium-Low	High	High	Medium-Low	Medium	Medium-Low	Medium-Low	Medium	Medium-High
NL21	Medium-High	Medium-High	Medium-Low	Medium-Low	Medium	Medium	Medium-High	Medium	Medium-High	Medium	Medium-High	Medium-High
NL22	Medium-High	Medium-High	Medium-Low	Medium-Low	Medium	Medium	Low	Low	Low	Medium-Low	Low	Low
NL23	High	High	Medium-Low	Medium-Low	High	High	Medium-High	High	Medium-High	High	High	High
NL31	Medium	Medium	Medium-Low	Medium-Low	Medium-Low	Medium-Low	Medium-High	High	Medium-High	High	High	High
NL32	Medium	Medium	Medium-Low	Medium-Low	Medium	Medium-Low	Medium-High	Medium-High	Medium-High	Medium-High	High	High
NL33	Medium-High	Medium-High	Medium-Low	Medium-Low	Medium	Medium	High	High	High	High	High	High
NL34	High	High	Medium-Low	Medium-Low	High	High	High	High	High	High	High	High
NL41	Medium-High	Medium	Medium-Low	Medium-Low	Medium-High	Medium	Medium-High	Medium-High	Medium-High	Medium-High	Medium-High	High
NL42	Medium	Medium-High	Medium-Low	Medium-Low	Medium	Medium	Medium-High	High	Medium-High	High	High	High
NO01	Low	Low	High	Medium-High	Low	Low	Low	Low	Low	Low	Low	Low
NO02	High	High	High	Medium-High	Medium-High	High	Low	Low	Low	Low	Low	Low
NO03	Medium-Low	Medium-High	High	Medium-High	Low	Medium-Low	Low	Low	Low	Low	Low	Low
NO04	High	Medium-High	High	High	Medium	Medium-Low	Medium	Medium-Low	Medium	Medium-Low	Medium-Low	Medium-Low
NO05	Medium-High	Medium	High	Medium-High	Medium-Low	Medium-Low	Medium	Medium	Medium	Medium	Medium-Low	Medium-Low
NO06	Medium-High	Medium-High	High	Medium-High	Medium	Medium-High	Low	Low	Low	Low	Low	Low
NO07	High	High	High	Medium-High	High	High	Medium	Medium	Medium	Medium	Low	Low
PL21	Low	Low	Medium	Medium	Low	Low	Medium-High	Medium-High	Medium-High	Medium	Medium-Low	Medium
PL22	Low	Low	Medium	Medium	Low	Low	High	High	High	High	Medium-High	Medium-High
PL41	Low	Medium-Low	Medium-High	Medium-High	Medium-Low	Low	High	Medium-High	High	High	Medium-Low	Medium-Low
PL42	High	High	High	High	Medium-High	Medium-High	High	Medium-High	High	Medium-High	Medium-Low	Medium-Low
PL43	High	Medium-High	Medium-High	Medium-High	High	Medium	Medium	High	Medium	Medium-High	Medium	Medium-High
PL51	Low	Medium-Low	Medium-High	Medium-High	Low	Low	High	Medium-High	High	High	Medium	Medium
PL52	Medium-Low	Medium-Low	Medium	Medium	Medium	Medium-Low	High	High	High	High	Medium	Medium
PL61	Medium-High	Medium-High	Medium-High	Medium-High	Medium-High	Medium	Medium-High	High	Medium-High	High	Medium-High	Medium-High
PL62	Medium-High	Medium	Medium-High	Medium-High	Medium	Medium-Low	Medium-Low	Medium-Low	Medium-Low	Medium-Low	Low	Low
PL63	High	High	High	High	Medium-High	Medium-High	Medium	Medium-Low	Medium	Medium-Low	Medium-Low	Medium-Low
PL71	Low	Low	Medium-High	Medium-High	Low	Low	High	High	High	High	Medium-High	Medium-High
PL72	Medium-Low	Medium-Low	Medium-High	Medium-High	Medium-Low	Medium-Low	High	High	High	High	Medium	Medium
PL81	Medium	Medium-Low	Medium-High	Medium-High	Medium	Medium-Low	Medium-High	Medium-High	Medium-High	High	Medium	Medium
PL82	Medium	Medium-Low	Medium-High	Medium-High	Medium-Low	Medium-Low	Medium	Medium-High	Medium	Medium	Medium	Medium
PL84	Medium-High	Medium	Medium-High	Medium-High	Medium	Medium	Medium-High	Medium	Medium	Medium	Medium-Low	Medium-Low
PL91	Low	Low	Medium-High	Medium-High	Low	Low	Medium-High	Medium	Medium-High	Medium	Medium	Medium
PL92	Medium-Low	Medium-Low	Medium-High	Medium-High	Medium-Low	Medium-Low	High	High	High	High	Medium	Medium
PT11	Medium-Low	Medium-Low	Medium	Medium-High	Medium-Low	Medium-Low	Medium	Medium	Medium	Medium-Low	Medium-High	Medium-High
PT15	Medium-High	Medium-High	Medium-High	Medium-High	High	Medium-High	High	High	High	High	Medium-High	High
PT16	Medium	Medium	Medium	Medium-High	Medium-High	Medium-High	Medium-High	Medium	Medium-High	Medium-High	Medium	Medium
PT17	Low	Low	Medium-High	Medium-High	Low	Low	Medium	Medium	Medium-High	Medium	High	High
PT18	High	Medium-High	Medium-High	Medium-High	High	High	High	High	High	High	Medium-Low	Medium-Low
RO11	Low	Medium-Low	Medium-High	High	Low	Low	Medium-Low	Medium-Low	Medium-Low	Medium-Low	Low	Low
RO12	Medium-Low	Medium-Low	Medium-High	High	Medium-Low	Low	Medium	Medium	Medium	Medium	Medium-Low	Medium
RO21	Medium-Low	Low	High	High	Low	Low	Medium-Low	Medium-Low	Medium-Low	Medium-Low	Medium-Low	Medium-Low
RO22	Medium	Low	High	High	Medium-Low	Low	Medium	Medium	Medium	Medium	Medium	Medium-Low
RO31	Low	Low	High	High	Low	Low	Medium-Low	Medium	Medium-Low	Medium-Low	Medium	Medium
RO32	Low	Low	High	High	Low	Low	Medium-Low	Medium	Medium-Low	Medium-Low	High	High
RO41	Medium-Low	Low	Medium-High	High	Low	Low	High	High	High	High	Medium	Medium
RO42	Medium-Low	Medium-Low	Medium-High	High	Medium-Low	Low	Medium	Medium-Low	Medium	Medium	Low	Medium-Low
RS11	Low	Low	Medium-High	High	Low	Low	High	High	High	High	High	High
RS12	Medium	Medium-Low	Medium-High	High	Medium	Medium	Medium-Low	Medium-Low	Medium-Low	Medium-Low	Medium-Low	Medium-Low
RS21	Medium	Medium	Medium-High	High	Medium-High	Medium	Medium	Medium-Low	Medium	Medium	Low	Low
RS22	Medium-High	Medium-High	Medium-High	High	Medium-High	Medium	High	High	High	High	Medium-Low	Medium-Low
SE11	Low	Low	High	Medium	Low	Low	Medium-High	Medium	Medium-High	Medium	Medium	Medium-Low
SE12	Medium-Low	Medium-High	High	Medium	Medium-Low	Medium	Medium-Low	Medium-Low	Medium-Low	Medium-Low	Medium-Low	Medium
SE21	High	High	High	Medium	Medium-High	Medium-High	Low	Low	Low	Low	Medium-Low	Medium-Low
SE22	Low	Low	High	Medium	Low	Low	Medium-Low	Medium-Low	Medium-Low	Medium-Low	Medium-Low	Medium-Low
SE23	Medium-Low	Medium-Low	High	Medium	Low	Low	Medium-Low	Medium-Low	Medium-Low	Medium-Low	Medium-Low	Medium
SE31	Medium-High	High	High	Medium	High	High	Low	Low	Low	Low	Low	Low
SE32	High	High	High	Medium-High	High	High	Low	Low	Low	Low	Low	Low
SE33	High	High	High	Medium-High	High	High	Low	Low	Low	Low	Low	Low
SI03	Medium	Medium-High	Medium	Medium	High	High	High	High	High	High	Medium	Medium
SI04	Medium	Medium	Medium	Medium	Medium-High	High	Medium	Medium	Medium	Medium	Medium-Low	Medium-Low
SK01	Low	Low	Medium-High	Medium-High	Low	Low	Medium-Low	Medium	Medium-Low	Medium-Low	Medium	Medium-High
SK02	Medium	Low	Medium-High	Medium-High	Medium-Low	Low	Medium-High	Medium	Medium-High	Medium-High	Medium	Medium
SK03	Low	Low	Medium-High	Medium-High	Low	Low	Low	Low	Low	Low	Low	Low
SK04	Low	Low	Medium-High	Medium-High	Low	Low	Medium	Medium	Medium	Medium	Medium-Low	Medium-Low
UKC1	Medium-Low	Low	Low	Low	Medium-Low	Low	Medium-Low	Medium-Low	Medium-Low	Medium-Low	Medium	Medium-High
UKC2	Medium	Medium-Low	Low	Low	Medium	Medium-Low	Low	Low	Low	Low	Low	Low
UKD1	High	Medium-High	Low	Low	High	High	Medium	Medium	Medium	Medium	Medium	Medium-Low
UKD3	Low	Low	Low	Low	Low	Low	Low	Low	Low	Low	Low	Low
UKD4	Medium-Low	Low	Low	Low	Medium-Low	Low	Low	Low	Low	Low	Medium	High
UKD6	Medium-Low	Medium-Low	Low	Low	Low	Low	Medium-High	Medium-High	Medium-High	Medium-High	Medium-High	Medium-High
UKD7	Low	Low	Low	Low	Low	Medium-Low	Medium	Medium	Medium-High	Medium	High	High
UKE1	Medium-High	Medium-Low	Low	Low	Medium	Medium-Low	High	High	High	High	High	High
UKE2	Medium	Medium	Low	Low	Medium-High	Medium-High	High	High	Medium-High	High	Medium	Medium
UKE3	Medium-Low	Low	Low	Low	Low	Low	Medium-Low	Medium-Low	Medium-Low	Medium-Low	Medium	Medium
UKE4	Low	Low	Low	Low	Low	Low	Medium-Low	Medium-Low	Medium-Low	Medium-Low	Medium-High	Medium-High
UKF1	Low	Low	Low	Low	Low	Low	High	High	High	High	High	High
UKF2	Low	Low	Low	Low	Low	Low	Medium-Low	Medium-Low	Medium-Low	Medium-Low	Medium-High	Medium-High
UKF3	Medium-High	Medium	Low	Low	Medium-High	Medium	High	High	High	High	High	High
UKG1	Low	Medium-Low	Low	Low	Medium-Low	Medium-Low	Low	Low	Low	Low	Low	Low
UKG2	Low	Low	Low	Low	Medium-Low	Medium-Low	Low	Low	Low	Low	Low	Low
UKG3	Low	Low	Low	Low	Low	Low	Low	Low	Low	Low	Low	Low
UKH1	Medium	Medium-Low	Low	Low	Medium	Low	Medium	Medium	Medium	Medium	Medium-High	Medium-High
UKH2	Low	Low	Medium-Low	Low	Low	Low	Medium	Medium-High	Medium	Medium-High	High	High
UKH3	Medium	Medium	Low	Low	Medium-Low	Low	Medium	Medium	Medium	Medium	Medium-High	High
UKI3	Low	Low	Medium-Low	Low	Low	Low	Medium	Medium-High	Medium	Medium-High	High	High
UKI4	Low	Low	Medium-Low	Low	Low	Low	Medium	Medium-High	Medium	Medium-High	High	High
UKI5	Low	Low	Medium-Low	Low	Low	Low	Medium-Low	Medium	Medium-Low	Medium	High	High
UKI6	Low	Low	Medium-Low	Low	Low	Low	Low	Low	Low	Low	Low	Low
UKI7	Low	Low	Medium-Low	Low	Low	Low	Medium-Low	Medium-Low	Medium-Low	Low	Medium-High	Medium
UKJ1	Low	Low	Medium-Low	Low	Low	Low	Medium-High	Medium-High	Medium-High	Medium-High	High	High
UKJ2	Low	Low	Medium-Low	Low	Low	Low	Medium-Low	Medium-Low	Medium-Low	Medium-Low	Medium	Medium-High
UKJ3	Medium-Low	Low	Medium-Low	Low	Low	Low	Medium-High	Medium-High	Medium-High	Medium-High	High	High
UKJ4	Medium-High	Medium	Low	Low	Medium-Low	Low	High	High	High	High	High	High
UKK1	Medium-Low	Low	Medium-Low	Low	Low	Low	Medium-Low	Low	Low	Low	Medium-Low	Medium-Low
UKK2	High	Medium-High	Medium-Low	Low	High	Medium	Medium-Low	Medium-Low	Medium-Low	Medium-Low	Medium	Medium
UKK3	High	High	Medium-Low	Low	High	Medium-High	Medium-Low	Medium-Low	Medium-Low	Medium-Low	Medium-Low	Medium-Low
UKK4	Medium-High	Medium	Medium-Low	Low	Medium-High	Medium-Low	Medium-High	Medium-High	Medium-High	Medium-High	Medium-High	Medium-High
UKL1	Medium-High	Medium-High	Low	Low	Medium-High	Medium	Medium-High	Medium-High	High	Medium-High	High	Medium-High
UKL2	Medium-High	Medium-Low	Medium-Low	Low	Medium	Medium-Low	High	High	High	High	High	High
UKM5	Medium-High	Medium-High	Medium	Medium	Medium-High	Medium	High	High	High	High	High	Medium-High
UKM6	High	High	Medium	Medium	High	High	Medium-Low	Medium-Low	Medium-Low	Medium-Low	Low	Low
UKM7	Medium	Medium-Low	Medium-Low	Medium-Low	Medium	Medium-Low	Low	Low	Low	Low	Medium-Low	Medium
UKM8	Low	Low	Medium-Low	Medium-Low	Low	Low	Low	Low	Low	Low	Low	Low
UKM9	Medium-High	Medium	Medium-Low	Medium-Low	Medium-High	High	Low	Low	Low	Low	Medium-Low	Medium
UKN0	Medium-High	Medium	High	High	Medium	Medium	Low	Low	Low	Low	Low	Low
UKN1	Medium	Medium-High	High	High	Medium-High	Medium-High	High	High	High	High	Medium-High	Medium-High

## Sheet: Fig. 6b
NUTS2	Magnitude: Decrease in investment (EUR per capita)	Scenario variability: Decrease in investment (EUR per capita)	Magnitude: Increase in prices (EUR per MWh)	Scenario variability: Increase in prices (EUR per MWh)	Magnitude: Decrease in jobs (jobs per 1'000 capita)	Scenario variability: Decrease in jobs (jobs per 1'000 capita)	Magnitude: Increase in GHG emissions (tCO2 per capita)	Scenario variability: Increase in GHG emissions (tCO2 per capita)	Magnitude: Increase in PM10 emissions (kgPM10 per capita)	Scenario variability: Increase in PM10 emissions (kgPM10 per capita)	Magnitude: Increase in land use (‰ of total area)	Scenario variability: Increase in land use (‰ of total area)
AL01	Low	Low	High	High	Low	Low	Medium	Medium-Low	High	High	Medium-High	Medium
AL02	Low	Low	High	High	Low	Low	Medium	Medium-Low	Medium-High	Medium	Medium	Medium
AL03	Low	Low	High	High	Low	Low	Medium-High	Medium-High	High	High	Medium-High	Medium-High
AT11	Low	Low	Low	Low	Low	Low	Medium-High	Medium	High	High	High	High
AT12	Medium	Medium	Low	Low	Medium-Low	Medium-Low	Low	Low	Medium-Low	Medium-Low	High	Medium-High
AT13	Medium-Low	Medium-Low	Medium	Medium	Medium-Low	Medium	Medium-High	Medium-High	Medium	Medium	High	High
AT21	Low	Low	Medium-Low	Medium-Low	Low	Low	Medium-High	Medium	High	Medium-High	Medium-Low	Medium-Low
AT22	Medium	Medium	Medium-Low	Medium-Low	Medium-Low	Medium-Low	Medium-Low	Medium-Low	Medium-Low	Medium	Medium-Low	Medium-Low
AT31	Medium	Medium	Low	Low	Medium-Low	Medium-Low	Medium-Low	Medium	Medium-Low	Medium-Low	Medium	Medium-Low
AT32	Medium-Low	Medium-Low	Medium-Low	Low	Low	Low	Medium-High	Medium-High	Medium-High	Medium-High	Medium-Low	Medium
AT33	Low	Low	Medium-Low	Medium-Low	Low	Low	Medium-High	Medium	High	Medium	Low	Medium-Low
AT34	Low	Low	Medium	Medium	Low	Low	Medium	Medium	Medium-High	Medium-Low	Low	Low
BA11	Low	Low	High	High	Low	Low	Medium-Low	Low	High	Medium-High	Medium-High	Medium-High
BA12	High	High	High	High	High	High	Low	Low	Low	Low	Medium	Medium
BA13	High	High	High	High	High	High	Low	Low	Low	Low	Medium	Medium-Low
BE10	Low	Low	High	Medium-High	Low	Low	Low	Low	Medium-Low	Medium-Low	High	High
BE21	Medium-Low	Medium	Medium-Low	Medium-Low	Medium	Medium	Medium	Medium	Medium-High	Medium-High	Medium-High	Medium
BE22	Medium	Medium-High	Medium-Low	Medium-Low	Medium	Medium	Medium-Low	Medium	Medium	Medium-High	Medium-High	Medium-High
BE23	High	Medium	Medium-Low	Medium-Low	High	Medium	Medium-Low	Medium	Medium-High	High	Medium	Medium
BE24	Medium-Low	Medium	Medium-Low	Medium-Low	Medium-Low	Medium	Medium-High	Medium-High	High	Medium-High	Medium	Medium
BE25	Medium	Medium	Medium-Low	Medium-Low	Medium-Low	Medium-Low	Medium-High	Medium-High	Medium-High	High	Medium-High	High
BE31	Low	Low	Medium-High	Medium-High	Low	Low	Medium	Medium	High	Medium-High	High	High
BE32	Medium-High	Medium-High	Medium-High	Medium-High	Medium-High	Medium-High	Medium-High	Medium-High	Medium-High	Medium-High	High	High
BE33	High	Medium-High	Medium-High	Medium-High	High	Medium-High	Medium-High	Medium-High	High	High	High	Medium-High
BE34	Low	Low	Medium-High	Medium-High	Low	Low	Medium-High	Medium	High	High	Medium-High	Medium-High
BE35	Low	Low	Medium-High	Medium-High	Low	Low	Medium	Medium	High	High	Medium-High	Medium-High
BG31	High	High	High	High	High	High	Medium-Low	Medium-Low	Medium-High	Medium-High	High	High
BG32	Medium-Low	Medium-Low	High	High	Medium-Low	Medium-Low	Low	Low	High	High	High	Medium-High
BG33	Medium-High	Medium-High	High	High	Medium-High	Medium-High	Medium-High	Medium-High	High	High	High	High
BG34	Medium-High	Medium-High	High	High	Medium-High	Medium-High	Medium-High	Medium-High	High	High	Medium	Medium
BG41	High	Medium-High	High	High	High	High	Low	Low	Low	Low	Low	Low
BG42	Medium-Low	Medium-Low	High	High	Medium	Medium-Low	Medium-Low	Medium-Low	Medium-Low	Medium-Low	Low	Low
CH01	Low	Low	Medium-Low	Medium-Low	Low	Low	Medium	Medium-Low	Medium	Medium-Low	Medium-Low	Medium-Low
CH02	Medium	Low	Medium-Low	Medium-Low	Medium-High	Low	Medium	Medium-Low	Medium-High	Medium	Medium-Low	Medium-Low
CH03	Medium	Medium-Low	Medium-Low	Low	High	Medium-High	Medium	Medium-High	Medium-Low	Medium-Low	Medium-Low	Medium-Low
CH04	Low	Low	Low	Low	Low	Low	Medium	Medium-Low	Medium-Low	Medium-Low	Low	Medium-Low
CH05	Low	Low	Low	Low	Low	Low	Medium	Medium	Medium	Medium	Low	Low
CH06	Low	Low	Low	Low	Low	Low	Medium	Medium	Medium	Medium-Low	Low	Low
CH07	Low	Low	Medium-High	Medium	Low	Low	Medium	Medium-Low	Medium-Low	Medium-Low	Low	Low
CZ01	Low	Low	Medium-High	Medium-High	Medium-Low	Low	Medium-Low	Medium-Low	Medium	Medium-Low	Medium-High	Medium
CZ02	Medium-Low	Medium-Low	High	Medium-High	Medium-Low	Medium-Low	Low	Low	Medium-Low	Medium-Low	Medium-Low	Medium-Low
CZ03	Medium-High	High	High	Medium-High	Medium-High	High	Medium-Low	Medium-Low	High	High	Medium-Low	Medium-Low
CZ04	High	High	High	High	High	High	Low	Low	Low	Low	Medium-Low	Medium-Low
CZ05	Medium-High	Medium-High	Medium-High	Medium-High	Medium-High	Medium-High	Low	Low	Low	Low	Medium-Low	Medium-Low
CZ06	Medium-High	Medium-High	Medium-High	Medium-High	Medium-High	Medium-High	Low	Low	Low	Low	Medium	Medium
CZ07	Medium-Low	Medium-Low	Medium-High	Medium-High	Medium-Low	Medium-Low	Medium-Low	Medium-Low	High	Medium-High	Medium-Low	Medium-Low
CZ08	Medium-Low	Medium-Low	High	Medium-High	Medium	Medium	Low	Low	Medium	Medium	Low	Low
DE11	Medium-High	Medium-Low	Low	Low	Medium-High	Medium	Low	Low	Low	Low	Medium	Medium
DE12	Medium-High	Medium	Medium-Low	Medium-Low	High	Medium-High	Low	Low	Low	Low	Medium	Medium-High
DE13	Medium-Low	Medium-Low	Medium-Low	Low	Medium	Medium-Low	Medium	Medium	Medium	Medium-Low	Medium-Low	Medium
DE14	Medium-Low	Medium-Low	Low	Low	Medium	Medium-Low	Medium-Low	Medium-Low	Medium-Low	Medium-Low	Medium	Medium
DE21	Medium-Low	Medium	Low	Low	Medium-High	Medium	Low	Medium-Low	Medium-Low	Medium-Low	Medium-High	Medium-High
DE22	High	Medium-Low	Medium	Medium-Low	High	Medium	Medium-High	Medium-High	Medium	Medium	Medium-High	Medium-High
DE23	Medium-Low	Medium-Low	Medium-Low	Medium-Low	Medium-High	Medium-Low	Medium	Medium	Medium	Medium	Medium	Medium-High
DE24	Medium-Low	Low	Medium-Low	Medium-Low	Medium	Medium-Low	Medium	Medium	Medium	Medium	Medium-High	Medium-High
DE25	Medium	Medium	Medium-Low	Medium-Low	Medium-High	Medium	Medium-High	Medium-High	Medium	Medium-Low	Medium	Medium-High
DE26	High	Medium-Low	Medium-Low	Medium-Low	High	Medium-Low	Medium-High	Medium-High	Medium	Medium	Medium-High	Medium-High
DE27	Medium-High	Medium-Low	Medium-Low	Medium-Low	High	Medium-Low	Medium-Low	Medium-Low	Medium-Low	Medium-Low	Medium-High	Medium-High
DE30	Medium-Low	Medium-Low	Medium	Medium	Medium	Medium-Low	Low	Low	Low	Low	High	High
DE40	High	High	Medium-Low	Medium-Low	High	High	Low	Low	Low	Low	Medium	Medium
DE50	Low	Low	Medium-High	Medium	Medium-High	Medium-High	Low	Low	Low	Low	High	High
DE60	Medium-Low	Medium-Low	Low	Low	Medium	Medium	Low	Low	Low	Low	High	High
DE71	Medium-High	Medium-Low	Medium-Low	Low	Medium-High	Medium-Low	Medium	Medium	Medium-Low	Medium-Low	Medium-High	Medium-High
DE72	Low	Medium-Low	Medium-Low	Medium-Low	Medium-Low	Medium-Low	Medium	Medium-Low	Medium	Medium-Low	Medium-Low	Medium-Low
DE73	Medium-Low	Medium-Low	Medium-Low	Low	Medium	Medium-Low	Low	Low	Medium-Low	Medium-Low	Medium	Medium
DE80	Medium-High	Medium	Low	Medium-Low	Medium-High	Medium-High	Low	Low	Low	Low	High	High
DE91	Medium	Medium	Medium-Low	Medium-Low	Medium-High	Medium	Low	Low	Low	Low	Medium-High	Medium-High
DE92	High	Medium-Low	Medium-Low	Medium-Low	High	Medium	Low	Low	Medium-Low	Medium-Low	Medium-High	Medium-High
DE93	Medium	Medium	Low	Low	Medium-High	Medium-High	Medium-Low	Medium	Medium	Medium	High	High
DE94	High	Medium-High	Medium	Medium	High	Medium-High	Low	Medium-Low	Medium	Medium	High	High
DEA1	Medium-High	Medium-High	Medium-High	Medium	High	Medium-High	Low	Low	Low	Low	Medium	Medium
DEA2	Medium-High	Medium-High	Medium	Medium	High	High	Low	Low	Low	Low	Medium-High	Medium-High
DEA3	Medium	Medium	Medium	Medium-Low	Medium-High	Medium	Low	Low	Medium-Low	Medium-Low	Medium	Medium
DEA4	Medium	Medium-Low	Medium-Low	Medium-Low	Medium-High	Medium	Low	Low	Medium-Low	Medium-Low	Medium-Low	Medium-Low
DEA5	Medium-High	Medium-High	Medium	Medium	Medium-High	Medium-High	Medium-Low	Medium	Medium-Low	Medium-Low	Medium	Medium
DEB1	Medium-Low	Medium-Low	Medium	Medium-Low	Medium-Low	Medium-Low	Medium	Medium	Medium	Medium-Low	Medium-Low	Medium
DEB2	Medium-Low	Medium-Low	Medium-Low	Medium-Low	Medium-Low	Medium-Low	Medium	Medium	Medium-High	Medium	Medium-High	Medium-High
DEB3	Medium	Medium-High	Medium-Low	Medium-Low	Medium	Medium-High	Medium-High	Medium-High	Medium-High	Medium	Medium	Medium
DEC0	Medium	Medium-High	Medium	Medium	Medium-High	Medium-High	Low	Low	Low	Low	Medium-Low	Medium-Low
DED2	High	Medium-High	Medium	Medium-Low	High	Medium-High	Low	Low	Low	Low	Medium-High	Medium-High
DED4	Medium-Low	Medium-Low	Medium	Medium	Medium	Medium-Low	Low	Low	Low	Low	Medium	Medium
DED5	High	High	Medium	Medium	High	High	Low	Low	Low	Low	Medium	Medium
DEE0	High	Medium-High	Medium-Low	Medium-Low	High	Medium-High	Low	Low	Low	Low	Medium-High	Medium-High
DEF0	High	Medium-Low	Medium-Low	Medium-Low	High	Medium	Low	Low	Medium-Low	Medium-Low	High	High
DEG0	Medium	Medium-High	Medium	Medium	Medium-High	Medium	Medium	Medium	Medium-Low	Medium-Low	Medium	Medium
DK01	Low	Low	Low	Low	Low	Low	Low	Low	Medium-Low	Medium	Medium	Medium-Low
DK02	Medium	Medium	Low	Low	Medium-Low	Medium-Low	Low	Low	Low	Low	Medium-Low	Medium
DK03	Medium	Medium	Low	Low	Medium-Low	Medium-Low	Low	Low	Low	Low	Medium-High	Medium-High
DK04	Medium-Low	Medium-Low	Low	Low	Low	Low	Low	Low	Medium-High	Medium-High	Medium-Low	Medium-Low
DK05	Medium-Low	Medium-Low	Low	Low	Medium-Low	Medium-Low	Low	Low	Medium	Medium-High	Medium-High	Medium-High
EE00	High	Medium-High	Low	Low	High	Medium-High	Low	Low	Low	Low	Low	Low
EL30	High	Medium-High	Medium-High	High	High	High	Low	Low	Low	Low	Low	Low
EL41	Medium	Medium-Low	High	High	Medium-High	Medium	Medium	Medium-High	High	High	Medium-High	Medium
EL42	Medium-High	Medium	Medium-High	High	Medium-High	Medium-High	Medium-Low	Medium-Low	Medium	Medium-High	High	High
EL43	Medium-High	Medium	Medium-High	High	High	Medium-High	Medium-Low	Medium-Low	Medium	Medium	High	Medium-High
EL51	High	High	High	High	High	High	Medium-High	Medium-High	High	High	Medium	Medium
EL52	High	High	Medium-High	High	High	High	Low	Low	Low	Low	Medium-High	Medium-High
EL53	High	High	Medium-High	High	High	High	Low	Low	Low	Low	Medium-High	Medium-High
EL54	Low	Low	Medium-High	High	Low	Low	Medium	Medium	High	High	Low	Low
EL61	Low	Low	Medium-High	High	Low	Low	Medium	Medium	High	High	High	High
EL62	Low	Low	Medium-High	Medium-High	Low	Low	Medium	Medium-Low	Medium-High	Medium-High	Medium	Medium
EL63	Low	Low	High	High	Low	Low	Medium	Medium-Low	Medium-High	Medium-High	Medium-Low	Medium-Low
EL64	High	High	Medium-High	High	High	High	Medium-High	Medium-High	Medium-High	High	Low	Low
EL65	High	High	High	High	High	High	Low	Low	Low	Low	Medium-High	Medium-High
ES11	Medium	Medium	High	High	Medium	Medium-Low	Low	Low	Medium-Low	Medium-Low	Medium-Low	Medium-Low
ES12	High	High	High	High	High	High	Low	Low	Low	Low	Low	Low
ES13	Medium	Medium	Medium-High	Medium-High	Medium-Low	Medium-Low	Medium	Medium	Medium	Medium	Medium-Low	Medium-Low
ES21	Medium-High	Medium	Medium	Medium-High	Medium-High	Medium	Low	Low	Low	Low	Low	Low
ES22	Medium-High	Medium-High	Medium	Medium-High	Medium	Medium	Medium	Medium-High	Medium	Medium	Medium-High	Medium-High
ES23	High	Medium-High	Medium-High	Medium-High	Medium-High	Medium	Medium-High	Medium-High	Medium	Medium-High	High	High
ES24	High	Medium-High	Medium-High	Medium-High	Medium	Medium	Medium-High	Medium-High	Medium	Medium-High	High	High
ES30	Low	Low	Medium-High	Medium-High	Low	Low	Medium-Low	Medium-Low	Medium	Medium-Low	Medium	Medium-High
ES41	High	Medium-High	Medium-High	Medium-High	Medium-High	Medium-High	Low	Low	Medium-Low	Medium-Low	High	High
ES42	Medium-High	High	High	High	Medium-High	High	Medium-Low	Medium	Medium-High	Medium-High	High	High
ES43	High	High	High	High	High	High	Medium	Medium	Medium-High	High	High	High
ES51	Medium-High	Medium-High	Medium-High	Medium-High	Medium	Medium-High	Medium-Low	Medium	Medium-Low	Medium-Low	Medium-Low	Medium-Low
ES52	Medium-High	Medium-High	High	High	Medium	Medium-High	Medium	Medium	Medium-Low	Medium-Low	Medium-Low	Medium-Low
ES53	Medium-High	Medium	Medium	High	Medium	Medium-Low	Low	Low	Medium-Low	Medium-Low	High	High
ES61	High	Medium-High	High	High	High	Medium-High	Low	Low	Low	Low	High	High
ES62	High	High	High	High	High	Medium-High	Low	Low	Low	Low	Medium-High	Medium-High
FI19	Medium-High	High	Low	Low	Medium-High	Medium-High	Low	Low	Medium	Medium-High	Low	Low
FI1B	Medium	Medium	Low	Low	Medium	Medium	Low	Low	Low	Low	Low	Low
FI1C	Medium	Medium	Low	Low	Medium	Medium-Low	Low	Low	Medium-Low	Medium	Low	Low
FI1D	Medium	Medium	Low	Low	Medium-Low	Medium-Low	Low	Low	Medium	Medium-High	Low	Low
FI20	Low	Low	Low	Low	Low	Low	Medium-Low	Medium-Low	High	High	Low	Low
FR10	Low	Low	Medium	Medium	Medium-Low	Low	Low	Medium-Low	Medium-Low	Medium-Low	Medium-High	Medium-High
FRB0	High	High	Medium	Medium	Medium-High	High	Medium-High	Medium	High	Medium-High	Medium	Medium-High
FRC1	Low	Low	Medium-High	Medium	Low	Low	Medium-High	Medium-High	High	High	Medium-High	Medium-High
FRC2	Medium-Low	Medium-Low	Medium-High	Medium	Low	Low	Medium-Low	Medium-Low	Medium-High	Medium-High	Medium-Low	Medium-Low
FRD1	Medium	High	Medium	Medium	Medium-Low	Medium-High	Medium-High	Medium-High	High	High	Medium-High	Medium-High
FRD2	High	High	Medium	Medium	Medium	High	Low	Medium-Low	Medium-High	Medium-High	Medium	Medium
FRE1	Medium-High	High	Medium-High	Medium	Medium-High	Medium-High	Medium-High	Medium-High	Medium	Medium	Medium	Medium-High
FRE2	Low	Low	Medium	Medium	Low	Low	Medium	Medium	Medium-High	Medium-High	Medium-High	Medium-High
FRF1	Medium-Low	Medium-High	Medium-High	Medium	Low	Medium	Medium	Medium	High	Medium-High	Medium-Low	Medium
FRF2	Medium-High	High	Medium-High	Medium	Medium	High	Medium-High	Medium	High	High	High	High
FRF3	High	High	Medium-High	Medium	Medium	Medium-High	Medium-High	Medium-High	Medium-High	Medium-High	Medium-Low	Medium-Low
FRG0	Medium	Medium	Medium-Low	Medium	Medium-Low	Medium-Low	Medium	Medium	Medium-High	Medium-High	Medium	Medium
FRH0	Low	Low	Medium-Low	Medium-Low	Low	Low	Medium	Medium	High	High	Medium	Medium
FRI1	Medium-High	High	Medium-Low	Medium	Medium	Medium-High	Medium	Medium	Medium-High	Medium-High	Medium	Medium
FRI2	Low	Low	Medium	Medium	Low	Low	Medium-High	Medium-High	High	High	Medium	Medium
FRI3	Medium-High	High	Medium	Medium	Medium-Low	Medium-High	Medium-High	Medium	High	High	Medium-High	Medium-High
FRJ1	Low	Low	Medium	Medium	Low	Low	Medium-Low	Medium-Low	Medium-Low	Medium-Low	Medium-Low	Medium
FRJ2	Medium	High	Medium	Medium	Medium-Low	Medium	Medium	Medium	Medium-High	Medium-High	Medium-Low	Medium-Low
FRK1	Medium-High	Medium-High	Medium	Medium	Medium-Low	Medium-Low	Medium-High	Medium-High	Medium-High	Medium-High	Medium-Low	Medium-Low
FRK2	Medium-High	High	Medium-High	Medium	Medium-Low	Medium-High	Medium	Medium	Medium-High	Medium	Low	Medium-Low
FRL0	Medium-High	Medium-High	Medium	Medium	Medium-Low	Medium-Low	Medium-High	Medium-High	Medium	Medium	Medium-Low	Medium-Low
FRM0	Medium-Low	Medium-Low	Medium-Low	Medium	Medium-Low	Low	Medium	Medium	Medium	Medium	Low	Medium
HR03	Medium	Medium	High	High	Medium-High	Medium-High	Low	Low	Low	Low	Medium-Low	Medium-Low
HR04	Medium-Low	Medium	High	High	Medium	Medium	Medium-High	Medium-High	Medium-High	Medium-High	Medium-Low	Medium-Low
HU11	Medium-Low	Medium-Low	Medium	Medium-High	Medium-Low	Medium	Medium-High	Medium-High	Medium	Medium	Medium-High	Medium
HU12	Medium	Medium	Medium-High	Medium-High	Low	Low	Medium-High	Medium-High	Medium-High	High	Medium-Low	Medium-Low
HU21	Medium	Medium	Medium	Medium-High	Medium	Medium	Low	Low	Medium-Low	Medium	Medium	Medium
HU22	Medium-Low	Medium	Medium-High	Medium-High	Medium-Low	Medium-Low	Medium-High	Medium-High	High	High	Medium	Medium-Low
HU23	High	High	Medium-High	Medium-High	High	High	Medium-High	Medium-High	High	High	Medium-High	Medium-High
HU31	High	Medium-High	Medium-High	Medium-High	High	High	Low	Low	Low	Low	Medium-Low	Medium-Low
HU32	Medium-Low	Medium-Low	Medium-High	Medium-High	Medium-Low	Medium-Low	Medium-High	Medium-High	High	High	Medium-High	Medium-High
HU33	Low	Low	Medium	Medium-High	Low	Low	Medium-High	Medium-High	High	High	High	Medium-High
IE04	Medium	Medium	Medium-Low	Medium-High	Medium	Medium	Medium	Medium-High	Low	Low	Medium-High	Medium-High
IE05	Medium	Medium	Medium-Low	Medium-High	Medium	Medium-High	Medium-Low	Medium	Medium-Low	Medium-Low	Medium-High	Medium-High
IE06	Medium-Low	Medium	Low	Medium	Medium-High	Medium-High	Medium-Low	Medium	Low	Low	Medium-High	Medium-High
ITC1	Medium-High	Medium-High	Medium-High	Medium	Medium-High	Medium-High	Medium-High	Medium-High	Medium-High	Medium-High	Low	Low
ITC2	Low	Low	Medium	Medium	Low	Low	Medium-High	Medium	High	Medium-High	Low	Low
ITC3	High	Medium-High	Medium-High	Medium	Medium-High	Medium-High	Low	Low	Low	Low	Low	Low
ITC4	Medium-High	Medium-High	Medium	Medium	Medium	Medium	Medium-High	Medium-High	Medium-High	Medium-High	Medium-Low	Medium-Low
ITF1	Medium	Medium-High	High	High	Medium	Medium-High	Medium-High	Medium-High	High	High	Low	Low
ITF2	High	High	High	High	High	High	Medium-High	Medium-High	High	High	Medium-Low	Medium-Low
ITF3	Medium	Medium-High	High	High	Medium	Medium-High	Medium-High	Medium-High	Medium-High	Medium	Medium-Low	Medium-Low
ITF4	High	Medium-High	High	High	High	High	Low	Low	Low	Low	Medium-High	Medium-High
ITF5	Medium	Medium	High	High	Medium-Low	Medium	Medium-High	Medium-High	Medium-High	Medium-High	Medium-High	Medium-High
ITF6	High	High	High	High	High	High	Medium-High	Medium-High	Medium	Medium	Medium	Medium-Low
ITG1	Medium-High	Medium-High	High	High	High	High	Low	Low	Medium-Low	Medium-Low	Medium-High	Medium
ITG2	High	Medium-High	Medium	Medium-High	High	High	Low	Low	Low	Low	Medium-High	Medium
ITH1	Low	Low	Medium-Low	Medium-Low	Low	Low	Medium-High	Medium	High	High	Medium	Medium
ITH2	Low	Low	Medium-High	Medium-High	Low	Low	Medium-High	Medium	High	High	Medium-Low	Medium-Low
ITH3	Medium	Medium	Medium	Medium-Low	Medium-Low	Medium-Low	Low	Low	Medium-Low	Medium-Low	Medium	Medium
ITH4	Medium-High	Medium-High	Medium-Low	Medium-Low	Medium	Medium	Medium-High	Medium-High	Medium	Medium	Low	Low
ITH5	Medium-High	High	Medium	Medium-Low	Medium-Low	Medium	Medium-High	Medium-High	Medium-High	Medium-High	Medium	Medium
ITI1	Medium	Medium	Medium-High	Medium-High	Medium-Low	Medium-Low	Medium	Medium	Medium-Low	Medium-Low	Medium	Medium
ITI2	Medium	Medium	High	Medium-High	Medium-Low	Medium-Low	Medium	Medium	Medium-Low	Medium	Medium-Low	Medium-Low
ITI3	Medium-Low	Medium-Low	Medium-High	Medium	Low	Medium-Low	Medium-High	Medium-High	Medium-High	Medium	Low	Low
ITI4	Medium-High	Medium-High	High	Medium-High	Medium-High	Medium-High	Low	Low	Low	Low	Low	Low
LT01	Medium-Low	Medium-Low	Low	Low	Medium-Low	Medium-Low	Medium-Low	Medium-Low	Medium-High	Medium-High	Low	Low
LT02	Low	Medium-Low	Low	Medium-Low	Low	Medium-Low	Medium	Medium	High	High	Medium-Low	Medium-Low
LU00	Low	Low	Low	Low	Low	Low	Medium	Medium	Medium-High	Medium	Medium-High	Medium
LV00	Medium-High	Medium-High	Low	Medium-Low	Medium-High	Medium-High	Medium-Low	Medium-Low	Medium-High	High	Low	Low
ME00	Medium-High	High	High	High	High	High	Low	Low	Medium-Low	Medium-Low	Low	Low
MK00	Medium-High	Medium-High	High	High	High	High	Low	Low	Low	Low	Medium-High	Medium-High
NL11	High	High	Medium	Medium-Low	High	High	Low	Low	Medium-Low	Medium-Low	High	High
NL12	Medium-Low	Medium-Low	Low	Low	Medium-Low	Medium-Low	Medium	Medium	Medium-High	Medium-High	High	High
NL13	Medium-Low	Medium-Low	Low	Low	Medium-Low	Medium-Low	Medium	Medium	Medium-High	Medium	High	High
NL21	Medium-Low	Medium-Low	Low	Low	Medium-Low	Medium-Low	Low	Medium-Low	Medium-Low	Medium-Low	High	High
NL22	Low	Low	Low	Low	Low	Low	Medium	Medium-Low	Medium-High	Medium	High	High
NL23	Medium	Medium-High	Low	Low	Medium-Low	Medium	Medium-High	Medium-High	Medium-High	Medium-High	Medium	Medium
NL31	Medium-Low	Medium-Low	Low	Low	Medium-Low	Medium	Medium-High	Medium-High	Medium	Medium	High	High
NL32	Medium	Medium	Low	Low	Medium	Medium	Low	Low	Medium-Low	Medium-Low	High	High
NL33	Medium	Medium	Medium-Low	Low	Medium-High	Medium-High	Low	Low	Low	Low	Medium-High	Medium-High
NL34	High	High	Low	Low	Medium-High	High	Medium-High	Medium-High	High	High	High	High
NL41	Medium-Low	Medium	Low	Low	Medium	Medium	Low	Low	Medium-Low	Medium-Low	High	High
NL42	Medium	Medium-High	Low	Low	Medium	Medium-High	Medium	Medium-High	Medium	Medium	High	High
NO01	Low	Low	Low	Low	Low	Low	Low	Low	Medium	Medium-Low	Low	Low
NO02	Low	Low	Low	Low	Low	Low	Medium-Low	Medium-Low	Medium-High	Medium-High	Low	Low
NO03	Low	Low	Low	Low	Low	Low	Medium-Low	Low	Medium	Medium	Low	Low
NO04	Medium	Medium-Low	Low	Low	Medium	Medium	Low	Low	Medium-Low	Medium-Low	Low	Low
NO05	Medium	Medium-Low	Low	Low	Medium	Medium-Low	Low	Low	Medium-Low	Medium-Low	Low	Low
NO06	Low	Low	Low	Low	Low	Low	Medium-Low	Low	Medium	Medium	Low	Low
NO07	Medium	Medium-Low	Low	Low	Medium-High	Medium	Low	Low	Medium-Low	Medium-Low	Low	Low
PL21	Medium	Medium-High	Medium-High	Medium-High	Medium-Low	Medium	Low	Low	Low	Low	Low	Low
PL22	Medium-High	High	Medium-High	Medium-High	Medium-High	High	Low	Low	Low	Low	Low	Low
PL41	Medium-High	Medium-High	Medium-High	Medium-High	Medium	Medium	Low	Low	Low	Low	Medium-Low	Medium-Low
PL42	Medium-High	Medium-High	Medium-Low	Medium	Medium-High	Medium-High	Low	Low	Low	Low	Low	Low
PL43	Medium-High	Medium-High	Medium-High	Medium-High	Medium	Medium-High	Medium-High	Medium-High	High	High	Low	Low
PL51	Medium-High	Medium-High	Medium-High	Medium-High	Medium-High	Medium-High	Low	Low	Low	Low	Medium-Low	Medium-Low
PL52	Medium-High	High	Medium-High	Medium-High	Medium-High	High	Low	Low	Low	Low	Medium-Low	Medium-Low
PL61	Medium-High	Medium-High	High	Medium-High	Medium	Medium-High	Medium-High	Medium-High	High	High	Medium-Low	Medium-Low
PL62	Medium-Low	Medium-Low	Medium-High	Medium-High	Low	Medium-Low	Low	Low	High	High	Medium-Low	Medium-Low
PL63	Medium-Low	Medium-Low	Medium-Low	Medium	Medium-Low	Medium-Low	Low	Low	Medium-Low	Medium	Medium-Low	Low
PL71	High	High	Medium-High	Medium-High	High	High	Low	Low	Low	Low	Medium-Low	Medium-Low
PL72	High	High	Medium	Medium-High	Medium-High	High	Low	Low	Low	Low	Medium-Low	Medium-Low
PL81	Medium-High	Medium-High	Medium-High	Medium-High	Medium	Medium	Medium-High	Medium-High	Medium	Medium-High	Medium	Medium
PL82	Medium	Medium	Medium-High	Medium-High	Medium	Medium	Medium-High	Medium-High	High	High	Low	Low
PL84	Medium	Medium	Medium-High	Medium-High	Medium	Medium	Low	Low	Medium-Low	Medium	Medium	Medium
PL91	Medium-Low	Medium	Medium	Medium-High	Medium	Medium	Low	Low	Low	Low	Medium-Low	Medium-Low
PL92	High	High	Medium-High	Medium-High	Medium-High	High	Low	Low	Low	Low	Medium	Medium
PT11	Medium	Medium	High	High	Medium	Medium-Low	Medium	Medium-High	Medium	Medium	Low	Low
PT15	High	High	High	High	Medium-High	Medium-High	Medium-High	Medium-High	Medium-High	High	High	High
PT16	Medium-High	Medium-High	High	High	Medium-High	Medium	Low	Low	Medium-Low	Medium	Medium-Low	Medium-Low
PT17	Medium	Medium	High	Medium-High	Medium	Medium	Medium-Low	Medium	Medium-Low	Medium-Low	Medium-Low	Medium-Low
PT18	High	High	High	High	High	High	Low	Low	Low	Low	High	High
RO11	Medium-Low	Medium-Low	High	High	Medium-Low	Medium-Low	Low	Low	Medium-High	Medium-High	Low	Low
RO12	Medium	Medium	High	High	Medium	Medium-High	Medium	Medium-High	Medium-High	Medium-High	Medium-Low	Medium-Low
RO21	Medium-Low	Medium-Low	High	High	Low	Low	Medium-Low	Medium-Low	Medium-High	Medium-High	Medium-Low	Medium-Low
RO22	Medium-High	High	High	High	Medium-High	High	Medium	Medium-High	Medium	Medium-High	Medium-Low	Medium-Low
RO31	Medium	Medium	High	High	Medium	Medium	Medium	Medium-High	Medium-High	Medium-High	Medium-Low	Low
RO32	Medium-Low	Medium-Low	Medium	Medium-High	Medium-Low	Medium	Medium	Medium-High	Medium	Medium	Low	Low
RO41	High	High	High	High	High	High	Low	Low	Low	Low	Medium-Low	Low
RO42	Medium-Low	Medium	High	High	Medium	Medium	Low	Low	High	High	Low	Low
RS11	High	High	High	High	High	High	Low	Low	Low	Low	Medium	Medium
RS12	Medium-Low	Medium-Low	High	High	Medium-Low	Medium	Medium	Medium	High	High	Medium-High	Medium-High
RS21	Medium-Low	Medium	High	High	Medium	Medium	Low	Low	Medium-High	High	Medium	Medium
RS22	High	High	High	High	High	High	Low	Low	Low	Low	Medium-High	Medium-High
SE11	Low	Low	Low	Low	Medium-Low	Medium-Low	Low	Low	Medium	Medium-High	Medium-Low	Low
SE12	Medium-High	High	Low	Low	High	High	Low	Low	Medium-High	Medium-High	Low	Low
SE21	Medium-High	High	Low	Low	Medium-High	High	Medium-Low	Medium-Low	Medium-High	High	Low	Low
SE22	Medium-Low	Medium-Low	Low	Low	Medium-Low	Medium-Low	Low	Low	Medium	Medium	Medium-Low	Medium-Low
SE23	Medium-High	High	Low	Low	Medium-High	High	Low	Low	Medium	Medium	Low	Low
SE31	Low	Low	Low	Low	Low	Low	Medium-Low	Medium-Low	High	High	Low	Low
SE32	Low	Low	Low	Low	Low	Low	Medium	Medium-Low	High	High	Low	Low
SE33	Low	Low	Low	Low	Low	Low	Medium-Low	Medium-Low	Medium-High	High	Low	Low
SI03	Medium-High	High	High	Medium-High	High	High	Low	Low	Low	Low	Low	Low
SI04	Medium-Low	Medium-Low	Medium-High	Medium-High	Medium-Low	Medium-Low	Low	Low	Medium	Medium	Low	Low
SK01	Medium-Low	Medium-Low	Medium	Medium	Medium-Low	Medium	Medium	Medium	Medium-High	Medium-High	Low	Low
SK02	Medium-High	High	Medium	Medium-High	Medium-High	High	Low	Low	Medium-Low	Medium-Low	Low	Low
SK03	Low	Low	Medium-High	Medium-High	Low	Low	Medium	Medium-Low	High	High	Low	Low
SK04	Medium-Low	Medium	Medium-High	Medium-High	Medium	Medium-High	Low	Low	Medium-Low	Medium-Low	Low	Low
UKC1	Medium-High	High	Medium	Medium	Medium-High	High	Medium-Low	Medium-Low	Medium-High	Medium-High	High	High
UKC2	Low	Low	Medium	Medium	Low	Low	Medium	Medium-Low	High	High	High	High
UKD1	Medium	Medium	Medium-Low	Medium	Medium	Medium-Low	Medium-Low	Medium-Low	High	High	High	High
UKD3	Low	Low	Medium	Medium	Low	Low	Medium-Low	Low	Medium	Medium-Low	Medium	Medium
UKD4	Medium-High	High	Medium	Medium	Medium-High	High	Medium-Low	Low	Medium-High	Medium	High	High
UKD6	Medium	Medium	Medium	Medium	Medium-High	Medium-High	Low	Low	Low	Low	High	High
UKD7	Medium	Medium	Medium	Medium	Medium	Medium	Medium-Low	Medium-Low	Medium-Low	Medium	Medium	Medium
UKE1	High	High	Medium	Medium	High	High	Medium	Medium	Medium	Medium-High	High	High
UKE2	Medium-High	Medium-High	Medium	Medium	High	High	Low	Low	High	High	High	High
UKE3	Medium-Low	Medium-Low	Medium	Medium	Medium-Low	Medium-Low	Low	Low	Medium-High	Medium	High	High
UKE4	Medium-Low	Medium-Low	Medium	Medium	Medium-Low	Medium-Low	Low	Low	Medium-Low	Medium-Low	Medium-High	Medium-High
UKF1	High	Medium-High	Medium	Medium-Low	High	High	Low	Low	Low	Low	Medium	Medium
UKF2	Medium	Medium	Medium	Medium-Low	Medium	Medium	Medium-Low	Medium-Low	Medium	Medium	High	High
UKF3	High	High	Medium-Low	Medium-Low	High	High	Medium-Low	Medium-Low	Medium	Medium-High	High	High
UKG1	Low	Low	Medium	Medium	Low	Low	Medium-Low	Medium-Low	High	High	High	High
UKG2	Low	Low	Medium	Medium	Low	Low	Medium-Low	Medium-Low	High	Medium-High	High	High
UKG3	Low	Low	Medium	Medium	Low	Low	Low	Low	Medium	Medium-Low	Medium	Medium
UKH1	Medium	Medium-High	Medium-Low	Medium-Low	Medium-High	Medium-High	Medium-Low	Medium-Low	Medium-High	Medium-High	High	High
UKH2	Medium-Low	Medium	Medium-Low	Medium-Low	Medium	Medium-High	Medium-Low	Medium-Low	Medium	Medium	High	High
UKH3	Medium	Medium	Medium-Low	Medium-Low	Medium-Low	Medium	Medium	Medium	Medium-High	Medium-High	High	High
UKI3	Low	Low	Low	Low	Medium	Medium-High	Low	Low	Medium-Low	Medium	High	High
UKI4	Medium-Low	Medium-Low	Low	Low	Medium	Medium	Low	Low	Medium-Low	Medium-Low	Medium	High
UKI5	Medium-Low	Medium-Low	Low	Low	Medium-Low	Medium-Low	Medium-Low	Medium-Low	Medium-Low	Medium-Low	Medium	Medium-Low
UKI6	Low	Low	Low	Low	Low	Low	Medium-Low	Low	Medium	Medium-Low	Medium	Medium
UKI7	Low	Low	Low	Low	Low	Low	Low	Low	Medium-Low	Medium-Low	Medium-Low	Medium-Low
UKJ1	Medium-Low	Medium-Low	Medium-Low	Medium-Low	Medium-High	Medium	Low	Medium-Low	Medium	Medium	Medium-High	Medium-High
UKJ2	Medium-Low	Medium-Low	Medium-Low	Medium-Low	Medium-Low	Medium-Low	Medium-Low	Medium-Low	Medium	Medium	Medium-High	Medium-High
UKJ3	Medium	Medium	Medium-Low	Medium-Low	Medium	Medium-High	Low	Medium-Low	Medium-Low	Medium	Medium	Medium
UKJ4	High	High	Medium-Low	Medium-Low	Medium-High	High	Medium-Low	Medium	Medium-Low	Medium	Medium	Medium
UKK1	Medium-Low	Medium	Medium-Low	Medium-Low	Medium-Low	Medium	Medium-Low	Low	Medium-High	Medium-High	Medium	Medium
UKK2	Medium	Medium-High	Medium-Low	Medium-Low	Medium	High	Medium-Low	Medium-Low	High	High	Medium	Medium-Low
UKK3	Low	Low	Medium-Low	Medium-Low	Medium-Low	Medium-Low	Medium-Low	Medium-Low	High	High	Medium	Medium
UKK4	Medium-High	Medium-High	Medium-Low	Medium-Low	Medium-High	Medium-High	Medium-Low	Medium	Medium	Medium-High	Medium-High	Medium-High
UKL1	High	High	Medium	Medium	High	High	Medium-Low	Medium-Low	Medium	Medium	Medium-High	Medium-High
UKL2	High	High	Medium	Medium	High	High	Low	Medium-Low	Medium-Low	Medium	Medium-High	Medium-High
UKM5	High	Medium-High	Medium-Low	Medium-Low	High	Medium-High	Medium-Low	Medium-Low	Medium	Medium-High	Medium	Medium-High
UKM6	Medium-Low	Low	Medium-Low	Medium-Low	Medium-Low	Medium-Low	Medium-Low	Medium	High	High	Medium-High	Medium-High
UKM7	Medium-High	High	Medium-Low	Medium-Low	Medium-High	High	Medium-Low	Low	High	High	High	High
UKM8	Low	Low	Medium-Low	Medium-Low	Low	Low	Low	Low	Medium	Medium-Low	High	High
UKM9	High	High	Medium-Low	Medium-Low	High	High	Medium-Low	Medium-Low	High	High	Medium-High	High
UKN0	Low	Medium-Low	Low	Medium-Low	Medium-Low	Medium-Low	Medium-Low	Medium-Low	Medium-High	Medium-High	Medium-High	High
UKN1	High	Medium-High	Low	Medium-Low	High	Medium-High	Low	Low	Medium-Low	Medium	Medium-High	High

[truncated: 8 more sheets: Fig. S1 - Generation, storage, Fig. S1 - Transmission, Fig. S2, Fig. S3, Fig. S4, Fig. S5, NUTS2_Regions, Countries]
